# Supplementary material for: Genomic diversity of non-typhoidal Salmonella found in patients suffering from gastroenteritis in Norfolk, UK
Source: Microb Genom. 2025 Aug 11;11(8):001468. doi: 10.1099/mgen.0.001468 (PMC12452188; doi:10.1099/mgen.0.001468)
Supplement: Supplementary Material 1. [file mgen-11-01468-s001.xlsx]

## Sheet: S1 Illumina
Accession numbers for the Illumina reads used in study
Accession	Sample_name	Platform	Instrument_model	Filename	Filename2
SRR32528139	20EPA002NSA_1	ILLUMINA	NextSeq 550	20EPA002NSA-1_R1_001.fastq.gz	20EPA002NSA-1_R2_001.fastq.gz
SRR32528138	20EPA002NSA_2	ILLUMINA	NextSeq 550	20EPA002NSA-2_R1_001.fastq.gz	20EPA002NSA-2_R2_001.fastq.gz
SRR32528091	20EPA002NSA_3	ILLUMINA	NextSeq 550	20EPA002NSA-3_R1_001.fastq.gz	20EPA002NSA-3_R2_001.fastq.gz
SRR32528044	20EPA002NSA_4	ILLUMINA	NextSeq 550	20EPA002NSA-4_R1_001.fastq.gz	20EPA002NSA-4_R2_001.fastq.gz
SRR32527839	20EPA002NSA_5	ILLUMINA	NextSeq 550	20EPA002NSA-5_R1_001.fastq.gz	20EPA002NSA-5_R2_001.fastq.gz
SRR32528020	20EPA002NSA_6	ILLUMINA	NextSeq 550	20EPA002NSA-6_R1_001.fastq.gz	20EPA002NSA-6_R2_001.fastq.gz
SRR32528009	20EPA002NSA_7	ILLUMINA	NextSeq 550	20EPA002NSA-7_R1_001.fastq.gz	20EPA002NSA-7_R2_001.fastq.gz
SRR32527998	20EPA002NSA_8	ILLUMINA	NextSeq 550	20EPA002NSA-8_R1_001.fastq.gz	20EPA002NSA-8_R2_001.fastq.gz
SRR32528042	20EPA002NSA_9	ILLUMINA	NextSeq 550	20EPA002NSA-9_R1_001.fastq.gz	20EPA002NSA-9_R2_001.fastq.gz
SRR32528031	20EPA002NSA_10	ILLUMINA	NextSeq 550	20EPA002NSA-10_R1_001.fastq.gz	20EPA002NSA-10_R2_001.fastq.gz
SRR32528137	20EPA002NSA_11	ILLUMINA	NextSeq 550	20EPA002NSA-11_R1_001.fastq.gz	20EPA002NSA-11_R2_001.fastq.gz
SRR32528126	20EPA002NSA_12	ILLUMINA	NextSeq 550	20EPA002NSA-12_R1_001.fastq.gz	20EPA002NSA-12_R2_001.fastq.gz
SRR32528115	20EPA002NSA_13	ILLUMINA	NextSeq 550	20EPA002NSA-13_R1_001.fastq.gz	20EPA002NSA-13_R2_001.fastq.gz
SRR32527985	20EPA002NSA_14	ILLUMINA	NextSeq 550	20EPA002NSA-14_R1_001.fastq.gz	20EPA002NSA-14_R2_001.fastq.gz
SRR32527974	20EPA002NSA_15	ILLUMINA	NextSeq 550	20EPA002NSA-15_R1_001.fastq.gz	20EPA002NSA-15_R2_001.fastq.gz
SRR32527963	20EPA002NSA_16	ILLUMINA	NextSeq 550	20EPA002NSA-16_R1_001.fastq.gz	20EPA002NSA-16_R2_001.fastq.gz
SRR32527920	20EPA002NSA_17	ILLUMINA	NextSeq 550	20EPA002NSA-17_R1_001.fastq.gz	20EPA002NSA-17_R2_001.fastq.gz
SRR32527909	20EPA002NSA_18	ILLUMINA	NextSeq 550	20EPA002NSA-18_R1_001.fastq.gz	20EPA002NSA-18_R2_001.fastq.gz
SRR32527898	20EPA002NSA_19	ILLUMINA	NextSeq 550	20EPA002NSA-19_R1_001.fastq.gz	20EPA002NSA-19_R2_001.fastq.gz
SRR32528102	20EPA002NSA_20	ILLUMINA	NextSeq 550	20EPA002NSA-20_R1_001.fastq.gz	20EPA002NSA-20_R2_001.fastq.gz
SRR32528090	20EPA011NSA_1	ILLUMINA	NextSeq 550	20EPA011NSA-1_R1_001.fastq.gz	20EPA011NSA-1_R2_001.fastq.gz
SRR32528079	20EPA011NSA_2	ILLUMINA	NextSeq 550	20EPA011NSA-2_R1_001.fastq.gz	20EPA011NSA-2_R2_001.fastq.gz
SRR32527949	20EPA011NSA_3	ILLUMINA	NextSeq 550	20EPA011NSA-3_R1_001.fastq.gz	20EPA011NSA-3_R2_001.fastq.gz
SRR32527938	20EPA011NSA_4	ILLUMINA	NextSeq 550	20EPA011NSA-4_R1_001.fastq.gz	20EPA011NSA-4_R2_001.fastq.gz
SRR32527927	20EPA011NSA_5	ILLUMINA	NextSeq 550	20EPA011NSA-5_R1_001.fastq.gz	20EPA011NSA-5_R2_001.fastq.gz
SRR32527884	20EPA011NSA_6	ILLUMINA	NextSeq 550	20EPA011NSA-6_R1_001.fastq.gz	20EPA011NSA-6_R2_001.fastq.gz
SRR32527873	20EPA011NSA_7	ILLUMINA	NextSeq 550	20EPA011NSA-7_R1_001.fastq.gz	20EPA011NSA-7_R2_001.fastq.gz
SRR32527862	20EPA011NSA_8	ILLUMINA	NextSeq 550	20EPA011NSA-8_R1_001.fastq.gz	20EPA011NSA-8_R2_001.fastq.gz
SRR32528066	20EPA011NSA_9	ILLUMINA	NextSeq 550	20EPA011NSA-9_R1_001.fastq.gz	20EPA011NSA-9_R2_001.fastq.gz
SRR32528055	20EPA011NSA_10	ILLUMINA	NextSeq 550	20EPA011NSA-10_R1_001.fastq.gz	20EPA011NSA-10_R2_001.fastq.gz
SRR32527860	20EPA011NSA_11	ILLUMINA	NextSeq 550	20EPA011NSA-11_R1_001.fastq.gz	20EPA011NSA-11_R2_001.fastq.gz
SRR32527849	20EPA011NSA_12	ILLUMINA	NextSeq 550	20EPA011NSA-12_R1_001.fastq.gz	20EPA011NSA-12_R2_001.fastq.gz
SRR32527847	20EPA011NSA_13	ILLUMINA	NextSeq 550	20EPA011NSA-13_R1_001.fastq.gz	20EPA011NSA-13_R2_001.fastq.gz
SRR32527846	20EPA011NSA_14	ILLUMINA	NextSeq 550	20EPA011NSA-14_R1_001.fastq.gz	20EPA011NSA-14_R2_001.fastq.gz
SRR32527845	20EPA011NSA_15	ILLUMINA	NextSeq 550	20EPA011NSA-15_R1_001.fastq.gz	20EPA011NSA-15_R2_001.fastq.gz
SRR32527844	20EPA011NSA_16	ILLUMINA	NextSeq 550	20EPA011NSA-16_R1_001.fastq.gz	20EPA011NSA-16_R2_001.fastq.gz
SRR32527843	20EPA011NSA_18	ILLUMINA	NextSeq 550	20EPA011NSA-18_R1_001.fastq.gz	20EPA011NSA-18_R2_001.fastq.gz
SRR32527842	20EPA011NSA_19	ILLUMINA	NextSeq 550	20EPA011NSA-19_R1_001.fastq.gz	20EPA011NSA-19_R2_001.fastq.gz
SRR32527841	20EPA011NSA_20	ILLUMINA	NextSeq 550	20EPA011NSA-20_R1_001.fastq.gz	20EPA011NSA-20_R2_001.fastq.gz
SRR32527840	20EPA012NSA_1	ILLUMINA	NextSeq 550	20EPA012NSA-1_R1_001.fastq.gz	20EPA012NSA-1_R2_001.fastq.gz
SRR32527838	20EPA012NSA_2	ILLUMINA	NextSeq 550	20EPA012NSA-2_R1_001.fastq.gz	20EPA012NSA-2_R2_001.fastq.gz
SRR32527837	20EPA012NSA_3	ILLUMINA	NextSeq 550	20EPA012NSA-3_R1_001.fastq.gz	20EPA012NSA-3_R2_001.fastq.gz
SRR32527836	20EPA012NSA_4	ILLUMINA	NextSeq 550	20EPA012NSA-4_R1_001.fastq.gz	20EPA012NSA-4_R2_001.fastq.gz
SRR32527835	20EPA012NSA_5	ILLUMINA	NextSeq 550	20EPA012NSA-5_R1_001.fastq.gz	20EPA012NSA-5_R2_001.fastq.gz
SRR32527834	20EPA012NSA_6	ILLUMINA	NextSeq 550	20EPA012NSA-6_R1_001.fastq.gz	20EPA012NSA-6_R2_001.fastq.gz
SRR32527833	20EPA012NSA_7	ILLUMINA	NextSeq 550	20EPA012NSA-7_R1_001.fastq.gz	20EPA012NSA-7_R2_001.fastq.gz
SRR32527832	20EPA012NSA_9	ILLUMINA	NextSeq 550	20EPA012NSA-9_R1_001.fastq.gz	20EPA012NSA-9_R2_001.fastq.gz
SRR32527831	20EPA012NSA_10	ILLUMINA	NextSeq 550	20EPA012NSA-10_R1_001.fastq.gz	20EPA012NSA-10_R2_001.fastq.gz
SRR32527830	20EPA012NSA_11	ILLUMINA	NextSeq 550	20EPA012NSA-11_R1_001.fastq.gz	20EPA012NSA-11_R2_001.fastq.gz
SRR32527829	20EPA012NSA_12	ILLUMINA	NextSeq 550	20EPA012NSA-12_R1_001.fastq.gz	20EPA012NSA-12_R2_001.fastq.gz
SRR32528019	20EPA012NSA_13	ILLUMINA	NextSeq 550	20EPA012NSA-13_R1_001.fastq.gz	20EPA012NSA-13_R2_001.fastq.gz
SRR32528018	20EPA012NSA_14	ILLUMINA	NextSeq 550	20EPA012NSA-14_R1_001.fastq.gz	20EPA012NSA-14_R2_001.fastq.gz
SRR32528017	20EPA012NSA_15	ILLUMINA	NextSeq 550	20EPA012NSA-15_R1_001.fastq.gz	20EPA012NSA-15_R2_001.fastq.gz
SRR32528016	20EPA012NSA_16	ILLUMINA	NextSeq 550	20EPA012NSA-16_R1_001.fastq.gz	20EPA012NSA-16_R2_001.fastq.gz
SRR32528015	20EPA012NSA_17	ILLUMINA	NextSeq 550	20EPA012NSA-17_R1_001.fastq.gz	20EPA012NSA-17_R2_001.fastq.gz
SRR32528014	20EPA012NSA_18	ILLUMINA	NextSeq 550	20EPA012NSA-18_R1_001.fastq.gz	20EPA012NSA-18_R2_001.fastq.gz
SRR32528013	20EPA012NSA_20	ILLUMINA	NextSeq 550	20EPA012NSA-20_R1_001.fastq.gz	20EPA012NSA-20_R2_001.fastq.gz
SRR32528012	22EPA044NSA_1	ILLUMINA	NextSeq 550	22EPA044NSA-1_R1_001.fastq.gz	22EPA044NSA-1_R2_001.fastq.gz
SRR32528011	22EPA044NSA_2	ILLUMINA	NextSeq 550	22EPA044NSA-2_R1_001.fastq.gz	22EPA044NSA-2_R2_001.fastq.gz
SRR32528010	22EPA044NSA_3	ILLUMINA	NextSeq 550	22EPA044NSA-3_R1_001.fastq.gz	22EPA044NSA-3_R2_001.fastq.gz
SRR32528008	22EPA044NSA_4	ILLUMINA	NextSeq 550	22EPA044NSA-4_R1_001.fastq.gz	22EPA044NSA-4_R2_001.fastq.gz
SRR32528007	22EPA044NSA_5	ILLUMINA	NextSeq 550	22EPA044NSA-5_R1_001.fastq.gz	22EPA044NSA-5_R2_001.fastq.gz
SRR32528006	22EPA044NSA_6	ILLUMINA	NextSeq 550	22EPA044NSA-6_R1_001.fastq.gz	22EPA044NSA-6_R2_001.fastq.gz
SRR32528005	22EPA044NSA_7	ILLUMINA	NextSeq 550	22EPA044NSA-7_R1_001.fastq.gz	22EPA044NSA-7_R2_001.fastq.gz
SRR32528004	22EPA044NSA_8	ILLUMINA	NextSeq 550	22EPA044NSA-8_R1_001.fastq.gz	22EPA044NSA-8_R2_001.fastq.gz
SRR32528003	22EPA044NSA_9	ILLUMINA	NextSeq 550	22EPA044NSA-9_R1_001.fastq.gz	22EPA044NSA-9_R2_001.fastq.gz
SRR32528002	22EPA044NSA_10	ILLUMINA	NextSeq 550	22EPA044NSA-10_R1_001.fastq.gz	22EPA044NSA-10_R2_001.fastq.gz
SRR32528001	22EPA044NSA_11	ILLUMINA	NextSeq 550	22EPA044NSA-11_R1_001.fastq.gz	22EPA044NSA-11_R2_001.fastq.gz
SRR32528000	22EPA044NSA_12	ILLUMINA	NextSeq 550	22EPA044NSA-12_R1_001.fastq.gz	22EPA044NSA-12_R2_001.fastq.gz
SRR32527999	22EPA044NSA_13	ILLUMINA	NextSeq 550	22EPA044NSA-13_R1_001.fastq.gz	22EPA044NSA-13_R2_001.fastq.gz
SRR32527997	22EPA044NSA_14	ILLUMINA	NextSeq 550	22EPA044NSA-14_R1_001.fastq.gz	22EPA044NSA-14_R2_001.fastq.gz
SRR32527996	22EPA044NSA_15	ILLUMINA	NextSeq 550	22EPA044NSA-15_R1_001.fastq.gz	22EPA044NSA-15_R2_001.fastq.gz
SRR32527995	22EPA044NSA_16	ILLUMINA	NextSeq 550	22EPA044NSA-16_R1_001.fastq.gz	22EPA044NSA-16_R2_001.fastq.gz
SRR32527994	22EPA044NSA_17	ILLUMINA	NextSeq 550	22EPA044NSA-17_R1_001.fastq.gz	22EPA044NSA-17_R2_001.fastq.gz
SRR32527993	22EPA044NSA_18	ILLUMINA	NextSeq 550	22EPA044NSA-18_R1_001.fastq.gz	22EPA044NSA-18_R2_001.fastq.gz
SRR32527992	22EPA044NSA_19	ILLUMINA	NextSeq 550	22EPA044NSA-19_R1_001.fastq.gz	22EPA044NSA-19_R2_001.fastq.gz
SRR32527991	22EPA044NSA_20	ILLUMINA	NextSeq 550	22EPA044NSA-20_R1_001.fastq.gz	22EPA044NSA-20_R2_001.fastq.gz
SRR32527990	22EPA051NSA_1	ILLUMINA	NextSeq 550	22EPA051NSA-1_R1_001.fastq.gz	22EPA051NSA-1_R2_001.fastq.gz
SRR32527989	22EPA051NSA_2	ILLUMINA	NextSeq 550	22EPA051NSA-2_R1_001.fastq.gz	22EPA051NSA-2_R2_001.fastq.gz
SRR32528043	22EPA051NSA_3	ILLUMINA	NextSeq 550	22EPA051NSA-3_R1_001.fastq.gz	22EPA051NSA-3_R2_001.fastq.gz
SRR32528041	22EPA051NSA_4	ILLUMINA	NextSeq 550	22EPA051NSA-4_R1_001.fastq.gz	22EPA051NSA-4_R2_001.fastq.gz
SRR32528040	22EPA051NSA_5	ILLUMINA	NextSeq 550	22EPA051NSA-5_R1_001.fastq.gz	22EPA051NSA-5_R2_001.fastq.gz
SRR32528039	22EPA051NSA_6	ILLUMINA	NextSeq 550	22EPA051NSA-6_R1_001.fastq.gz	22EPA051NSA-6_R2_001.fastq.gz
SRR32528038	22EPA051NSA_7	ILLUMINA	NextSeq 550	22EPA051NSA-7_R1_001.fastq.gz	22EPA051NSA-7_R2_001.fastq.gz
SRR32528037	22EPA051NSA_8	ILLUMINA	NextSeq 550	22EPA051NSA-8_R1_001.fastq.gz	22EPA051NSA-8_R2_001.fastq.gz
SRR32528036	22EPA051NSA_9	ILLUMINA	NextSeq 550	22EPA051NSA-9_R1_001.fastq.gz	22EPA051NSA-9_R2_001.fastq.gz
SRR32528035	22EPA051NSA_10	ILLUMINA	NextSeq 550	22EPA051NSA-10_R1_001.fastq.gz	22EPA051NSA-10_R2_001.fastq.gz
SRR32528034	22EPA051NSA_11	ILLUMINA	NextSeq 550	22EPA051NSA-11_R1_001.fastq.gz	22EPA051NSA-11_R2_001.fastq.gz
SRR32528033	22EPA051NSA_12	ILLUMINA	NextSeq 550	22EPA051NSA-12_R1_001.fastq.gz	22EPA051NSA-12_R2_001.fastq.gz
SRR32528032	22EPA051NSA_13	ILLUMINA	NextSeq 550	22EPA051NSA-13_R1_001.fastq.gz	22EPA051NSA-13_R2_001.fastq.gz
SRR32528030	22EPA051NSA_14	ILLUMINA	NextSeq 550	22EPA051NSA-14_R1_001.fastq.gz	22EPA051NSA-14_R2_001.fastq.gz
SRR32528029	22EPA051NSA_15	ILLUMINA	NextSeq 550	22EPA051NSA-15_R1_001.fastq.gz	22EPA051NSA-15_R2_001.fastq.gz
SRR32528028	22EPA051NSA_16	ILLUMINA	NextSeq 550	22EPA051NSA-16_R1_001.fastq.gz	22EPA051NSA-16_R2_001.fastq.gz
SRR32528027	22EPA051NSA_17	ILLUMINA	NextSeq 550	22EPA051NSA-17_R1_001.fastq.gz	22EPA051NSA-17_R2_001.fastq.gz
SRR32528026	22EPA051NSA_18	ILLUMINA	NextSeq 550	22EPA051NSA-18_R1_001.fastq.gz	22EPA051NSA-18_R2_001.fastq.gz
SRR32528025	22EPA051NSA_19	ILLUMINA	NextSeq 550	22EPA051NSA-19_R1_001.fastq.gz	22EPA051NSA-19_R2_001.fastq.gz
SRR32528024	22EPA051NSA_20	ILLUMINA	NextSeq 550	22EPA051NSA-20_R1_001.fastq.gz	22EPA051NSA-20_R2_001.fastq.gz
SRR32528023	22EPA053NSA_1	ILLUMINA	NextSeq 550	22EPA053NSA-1_R1_001.fastq.gz	22EPA053NSA-1_R2_001.fastq.gz
SRR32528022	22EPA053NSA_2	ILLUMINA	NextSeq 550	22EPA053NSA-2_R1_001.fastq.gz	22EPA053NSA-2_R2_001.fastq.gz
SRR32528021	22EPA053NSA_3	ILLUMINA	NextSeq 550	22EPA053NSA-3_R1_001.fastq.gz	22EPA053NSA-3_R2_001.fastq.gz
SRR32528136	22EPA053NSA_4	ILLUMINA	NextSeq 550	22EPA053NSA-4_R1_001.fastq.gz	22EPA053NSA-4_R2_001.fastq.gz
SRR32528135	22EPA053NSA_5	ILLUMINA	NextSeq 550	22EPA053NSA-5_R1_001.fastq.gz	22EPA053NSA-5_R2_001.fastq.gz
SRR32528134	22EPA053NSA_6	ILLUMINA	NextSeq 550	22EPA053NSA-6_R1_001.fastq.gz	22EPA053NSA-6_R2_001.fastq.gz
SRR32528133	22EPA053NSA_7	ILLUMINA	NextSeq 550	22EPA053NSA-7_R1_001.fastq.gz	22EPA053NSA-7_R2_001.fastq.gz
SRR32528132	22EPA053NSA_8	ILLUMINA	NextSeq 550	22EPA053NSA-8_R1_001.fastq.gz	22EPA053NSA-8_R2_001.fastq.gz
SRR32528131	22EPA053NSA_9	ILLUMINA	NextSeq 550	22EPA053NSA-9_R1_001.fastq.gz	22EPA053NSA-9_R2_001.fastq.gz
SRR32528130	22EPA053NSA_10	ILLUMINA	NextSeq 550	22EPA053NSA-10_R1_001.fastq.gz	22EPA053NSA-10_R2_001.fastq.gz
SRR32528129	22EPA053NSA_11	ILLUMINA	NextSeq 550	22EPA053NSA-11_R1_001.fastq.gz	22EPA053NSA-11_R2_001.fastq.gz
SRR32528128	22EPA053NSA_12	ILLUMINA	NextSeq 550	22EPA053NSA-12_R1_001.fastq.gz	22EPA053NSA-12_R2_001.fastq.gz
SRR32528127	22EPA053NSA_13	ILLUMINA	NextSeq 550	22EPA053NSA-13_R1_001.fastq.gz	22EPA053NSA-13_R2_001.fastq.gz
SRR32528125	22EPA053NSA_14	ILLUMINA	NextSeq 550	22EPA053NSA-14_R1_001.fastq.gz	22EPA053NSA-14_R2_001.fastq.gz
SRR32528124	22EPA053NSA_15	ILLUMINA	NextSeq 550	22EPA053NSA-15_R1_001.fastq.gz	22EPA053NSA-15_R2_001.fastq.gz
SRR32528123	22EPA053NSA_16	ILLUMINA	NextSeq 550	22EPA053NSA-16_R1_001.fastq.gz	22EPA053NSA-16_R2_001.fastq.gz
SRR32528122	22EPA053NSA_17	ILLUMINA	NextSeq 550	22EPA053NSA-17_R1_001.fastq.gz	22EPA053NSA-17_R2_001.fastq.gz
SRR32528121	22EPA053NSA_18	ILLUMINA	NextSeq 550	22EPA053NSA-18_R1_001.fastq.gz	22EPA053NSA-18_R2_001.fastq.gz
SRR32528120	22EPA053NSA_19	ILLUMINA	NextSeq 550	22EPA053NSA-19_R1_001.fastq.gz	22EPA053NSA-19_R2_001.fastq.gz
SRR32528119	22EPA053NSA_20	ILLUMINA	NextSeq 550	22EPA053NSA-20_R1_001.fastq.gz	22EPA053NSA-20_R2_001.fastq.gz
SRR32528118	22EPA055NSA_1	ILLUMINA	NextSeq 550	22EPA055NSA-1_R1_001.fastq.gz	22EPA055NSA-1_R2_001.fastq.gz
SRR32528117	22EPA055NSA_2	ILLUMINA	NextSeq 550	22EPA055NSA-2_R1_001.fastq.gz	22EPA055NSA-2_R2_001.fastq.gz
SRR32528116	22EPA055NSA_3	ILLUMINA	NextSeq 550	22EPA055NSA-3_R1_001.fastq.gz	22EPA055NSA-3_R2_001.fastq.gz
SRR32528114	22EPA055NSA_4	ILLUMINA	NextSeq 550	22EPA055NSA-4_R1_001.fastq.gz	22EPA055NSA-4_R2_001.fastq.gz
SRR32528113	22EPA055NSA_5	ILLUMINA	NextSeq 550	22EPA055NSA-5_R1_001.fastq.gz	22EPA055NSA-5_R2_001.fastq.gz
SRR32528112	22EPA055NSA_6	ILLUMINA	NextSeq 550	22EPA055NSA-6_R1_001.fastq.gz	22EPA055NSA-6_R2_001.fastq.gz
SRR32528111	22EPA055NSA_7	ILLUMINA	NextSeq 550	22EPA055NSA-7_R1_001.fastq.gz	22EPA055NSA-7_R2_001.fastq.gz
SRR32528110	22EPA055NSA_8	ILLUMINA	NextSeq 550	22EPA055NSA-8_R1_001.fastq.gz	22EPA055NSA-8_R2_001.fastq.gz
SRR32528109	22EPA055NSA_9	ILLUMINA	NextSeq 550	22EPA055NSA-9_R1_001.fastq.gz	22EPA055NSA-9_R2_001.fastq.gz
SRR32528108	22EPA055NSA_10	ILLUMINA	NextSeq 550	22EPA055NSA-10_R1_001.fastq.gz	22EPA055NSA-10_R2_001.fastq.gz
SRR32527988	22EPA055NSA_11	ILLUMINA	NextSeq 550	22EPA055NSA-11_R1_001.fastq.gz	22EPA055NSA-11_R2_001.fastq.gz
SRR32527987	22EPA055NSA_12	ILLUMINA	NextSeq 550	22EPA055NSA-12_R1_001.fastq.gz	22EPA055NSA-12_R2_001.fastq.gz
SRR32527986	22EPA055NSA_13	ILLUMINA	NextSeq 550	22EPA055NSA-13_R1_001.fastq.gz	22EPA055NSA-13_R2_001.fastq.gz
SRR32527984	22EPA055NSA_14	ILLUMINA	NextSeq 550	22EPA055NSA-14_R1_001.fastq.gz	22EPA055NSA-14_R2_001.fastq.gz
SRR32527983	22EPA055NSA_15	ILLUMINA	NextSeq 550	22EPA055NSA-15_R1_001.fastq.gz	22EPA055NSA-15_R2_001.fastq.gz
SRR32527982	22EPA055NSA_16	ILLUMINA	NextSeq 550	22EPA055NSA-16_R1_001.fastq.gz	22EPA055NSA-16_R2_001.fastq.gz
SRR32527981	22EPA055NSA_17	ILLUMINA	NextSeq 550	22EPA055NSA-17_R1_001.fastq.gz	22EPA055NSA-17_R2_001.fastq.gz
SRR32527980	22EPA055NSA_18	ILLUMINA	NextSeq 550	22EPA055NSA-18_R1_001.fastq.gz	22EPA055NSA-18_R2_001.fastq.gz
SRR32527979	22EPA055NSA_19	ILLUMINA	NextSeq 550	22EPA055NSA-19_R1_001.fastq.gz	22EPA055NSA-19_R2_001.fastq.gz
SRR32527978	22EPA055NSA_20	ILLUMINA	NextSeq 550	22EPA055NSA-20_R1_001.fastq.gz	22EPA055NSA-20_R2_001.fastq.gz
SRR32527977	22EPA058NSA_1	ILLUMINA	NextSeq 550	22EPA058NSA-1_R1_001.fastq.gz	22EPA058NSA-1_R2_001.fastq.gz
SRR32527976	22EPA058NSA_2	ILLUMINA	NextSeq 550	22EPA058NSA-2_R1_001.fastq.gz	22EPA058NSA-2_R2_001.fastq.gz
SRR32527975	22EPA058NSA_3	ILLUMINA	NextSeq 550	22EPA058NSA-3_R1_001.fastq.gz	22EPA058NSA-3_R2_001.fastq.gz
SRR32527973	22EPA058NSA_4	ILLUMINA	NextSeq 550	22EPA058NSA-4_R1_001.fastq.gz	22EPA058NSA-4_R2_001.fastq.gz
SRR32527972	22EPA058NSA_5	ILLUMINA	NextSeq 550	22EPA058NSA-5_R1_001.fastq.gz	22EPA058NSA-5_R2_001.fastq.gz
SRR32527971	22EPA058NSA_6	ILLUMINA	NextSeq 550	22EPA058NSA-6_R1_001.fastq.gz	22EPA058NSA-6_R2_001.fastq.gz
SRR32527970	22EPA058NSA_7	ILLUMINA	NextSeq 550	22EPA058NSA-7_R1_001.fastq.gz	22EPA058NSA-7_R2_001.fastq.gz
SRR32527969	22EPA058NSA_8	ILLUMINA	NextSeq 550	22EPA058NSA-8_R1_001.fastq.gz	22EPA058NSA-8_R2_001.fastq.gz
SRR32527968	22EPA058NSA_9	ILLUMINA	NextSeq 550	22EPA058NSA-9_R1_001.fastq.gz	22EPA058NSA-9_R2_001.fastq.gz
SRR32527967	22EPA058NSA_10	ILLUMINA	NextSeq 550	22EPA058NSA-10_R1_001.fastq.gz	22EPA058NSA-10_R2_001.fastq.gz
SRR32527966	22EPA058NSA_11	ILLUMINA	NextSeq 550	22EPA058NSA-11_R1_001.fastq.gz	22EPA058NSA-11_R2_001.fastq.gz
SRR32527965	22EPA058NSA_12	ILLUMINA	NextSeq 550	22EPA058NSA-12_R1_001.fastq.gz	22EPA058NSA-12_R2_001.fastq.gz
SRR32527964	22EPA058NSA_13	ILLUMINA	NextSeq 550	22EPA058NSA-13_R1_001.fastq.gz	22EPA058NSA-13_R2_001.fastq.gz
SRR32527962	22EPA058NSA_14	ILLUMINA	NextSeq 550	22EPA058NSA-14_R1_001.fastq.gz	22EPA058NSA-14_R2_001.fastq.gz
SRR32527961	22EPA058NSA_15	ILLUMINA	NextSeq 550	22EPA058NSA-15_R1_001.fastq.gz	22EPA058NSA-15_R2_001.fastq.gz
SRR32527960	22EPA058NSA_16	ILLUMINA	NextSeq 550	22EPA058NSA-16_R1_001.fastq.gz	22EPA058NSA-16_R2_001.fastq.gz
SRR32527959	22EPA058NSA_17	ILLUMINA	NextSeq 550	22EPA058NSA-17_R1_001.fastq.gz	22EPA058NSA-17_R2_001.fastq.gz
SRR32527958	22EPA058NSA_18	ILLUMINA	NextSeq 550	22EPA058NSA-18_R1_001.fastq.gz	22EPA058NSA-18_R2_001.fastq.gz
SRR32527957	22EPA058NSA_19	ILLUMINA	NextSeq 550	22EPA058NSA-19_R1_001.fastq.gz	22EPA058NSA-19_R2_001.fastq.gz
SRR32527924	22EPA058NSA_20	ILLUMINA	NextSeq 550	22EPA058NSA-20_R1_001.fastq.gz	22EPA058NSA-20_R2_001.fastq.gz

## Sheet: S1 ONT
Accession numbers for the Oxford Nanopore reads used in study
Accession	Sample_name	Platform	Instrument_model	Filename
SRR32527923	20EPA002NSA_1	ONT	MinION	20EPA002NSA_1.fastq
SRR32527922	20EPA002NSA_2	ONT	MinION	20EPA002NSA_2.fastq
SRR32527921	20EPA002NSA_3	ONT	MinION	20EPA002NSA_3.fastq
SRR32527919	20EPA002NSA_4	ONT	MinION	20EPA002NSA_4.fastq
SRR32527918	20EPA002NSA_5	ONT	MinION	20EPA002NSA_5.fastq
SRR32527917	20EPA002NSA_6	ONT	MinION	20EPA002NSA_6.fastq
SRR32527916	20EPA002NSA_7	ONT	MinION	20EPA002NSA_7.fastq
SRR32527915	20EPA002NSA_8	ONT	MinION	20EPA002NSA_8.fastq
SRR32527914	20EPA002NSA_9	ONT	MinION	20EPA002NSA_9.fastq
SRR32527913	20EPA002NSA_10	ONT	MinION	20EPA002NSA_10.fastq
SRR32527912	20EPA002NSA_12	ONT	MinION	20EPA002NSA_12.fastq
SRR32527911	20EPA002NSA_13	ONT	MinION	20EPA002NSA_13.fastq
SRR32527910	20EPA002NSA_14	ONT	MinION	20EPA002NSA_14.fastq
SRR32527908	20EPA002NSA_15	ONT	MinION	20EPA002NSA_15.fastq
SRR32527907	20EPA002NSA_16	ONT	MinION	20EPA002NSA_16.fastq
SRR32527906	20EPA002NSA_17	ONT	MinION	20EPA002NSA_17.fastq
SRR32527905	20EPA002NSA_18	ONT	MinION	20EPA002NSA_18.fastq
SRR32527904	20EPA002NSA_19	ONT	MinION	20EPA002NSA_19.fastq
SRR32527903	20EPA002NSA_20	ONT	MinION	20EPA002NSA_20.fastq
SRR32527902	20EPA011NSA_1	ONT	MinION	20EPA011NSA_1.fastq
SRR32527901	20EPA011NSA_2	ONT	MinION	20EPA011NSA_2.fastq
SRR32527900	20EPA011NSA_3	ONT	MinION	20EPA011NSA_3.fastq
SRR32527899	20EPA011NSA_4	ONT	MinION	20EPA011NSA_4.fastq
SRR32527897	20EPA011NSA_5	ONT	MinION	20EPA011NSA_5.fastq
SRR32527896	20EPA011NSA_6	ONT	MinION	20EPA011NSA_6.fastq
SRR32527895	20EPA011NSA_7	ONT	MinION	20EPA011NSA_7.fastq
SRR32527894	20EPA011NSA_8	ONT	MinION	20EPA011NSA_8.fastq
SRR32527893	20EPA011NSA_9	ONT	MinION	20EPA011NSA_9.fastq
SRR32528107	20EPA011NSA_10	ONT	MinION	20EPA011NSA_10.fastq
SRR32528106	20EPA011NSA_11	ONT	MinION	20EPA011NSA_11.fastq
SRR32528105	20EPA011NSA_12	ONT	MinION	20EPA011NSA_12.fastq
SRR32528104	20EPA011NSA_13	ONT	MinION	20EPA011NSA_13.fastq
SRR32528103	20EPA011NSA_14	ONT	MinION	20EPA011NSA_14.fastq
SRR32528101	20EPA011NSA_15	ONT	MinION	20EPA011NSA_15.fastq
SRR32528100	20EPA011NSA_16	ONT	MinION	20EPA011NSA_16.fastq
SRR32528099	20EPA011NSA_18	ONT	MinION	20EPA011NSA_18.fastq
SRR32528098	20EPA011NSA_19	ONT	MinION	20EPA011NSA_19.fastq
SRR32528097	20EPA011NSA_20	ONT	MinION	20EPA011NSA_20.fastq
SRR32528096	20EPA012NSA_1	ONT	MinION	20EPA012NSA_1.fastq
SRR32528095	20EPA012NSA_2	ONT	MinION	20EPA012NSA_2.fastq
SRR32528094	20EPA012NSA_3	ONT	MinION	20EPA012NSA_3.fastq
SRR32528093	20EPA012NSA_4	ONT	MinION	20EPA012NSA_4.fastq
SRR32528092	20EPA012NSA_5	ONT	MinION	20EPA012NSA_5.fastq
SRR32528089	20EPA012NSA_6	ONT	MinION	20EPA012NSA_6.fastq
SRR32528088	20EPA012NSA_7	ONT	MinION	20EPA012NSA_7.fastq
SRR32528087	20EPA012NSA_9	ONT	MinION	20EPA012NSA_9.fastq
SRR32528086	20EPA012NSA_10	ONT	MinION	20EPA012NSA_10.fastq
SRR32528085	20EPA012NSA_11	ONT	MinION	20EPA012NSA_11.fastq
SRR32528084	20EPA012NSA_12	ONT	MinION	20EPA012NSA_12.fastq
SRR32528083	20EPA012NSA_13	ONT	MinION	20EPA012NSA_13.fastq
SRR32528082	20EPA012NSA_14	ONT	MinION	20EPA012NSA_14.fastq
SRR32528081	20EPA012NSA_15	ONT	MinION	20EPA012NSA_15.fastq
SRR32528080	20EPA012NSA_16	ONT	MinION	20EPA012NSA_16.fastq
SRR32528078	20EPA012NSA_17	ONT	MinION	20EPA012NSA_17.fastq
SRR32528077	20EPA012NSA_18	ONT	MinION	20EPA012NSA_18.fastq
SRR32528076	20EPA012NSA_20	ONT	MinION	20EPA012NSA_20.fastq
SRR32527956	22EPA044NSA_1	ONT	MinION	22EPA044NSA_1.fastq
SRR32527955	22EPA044NSA_2	ONT	MinION	22EPA044NSA_2.fastq
SRR32527954	22EPA044NSA_3	ONT	MinION	22EPA044NSA_3.fastq
SRR32527953	22EPA044NSA_4	ONT	MinION	22EPA044NSA_4.fastq
SRR32527952	22EPA044NSA_5	ONT	MinION	22EPA044NSA_5.fastq
SRR32527951	22EPA044NSA_6	ONT	MinION	22EPA044NSA_6.fastq
SRR32527950	22EPA044NSA_7	ONT	MinION	22EPA044NSA_7.fastq
SRR32527948	22EPA044NSA_8	ONT	MinION	22EPA044NSA_8.fastq
SRR32527947	22EPA044NSA_9	ONT	MinION	22EPA044NSA_9.fastq
SRR32527946	22EPA044NSA_10	ONT	MinION	22EPA044NSA_10.fastq
SRR32527945	22EPA044NSA_11	ONT	MinION	22EPA044NSA_11.fastq
SRR32527944	22EPA044NSA_12	ONT	MinION	22EPA044NSA_12.fastq
SRR32527943	22EPA044NSA_13	ONT	MinION	22EPA044NSA_13.fastq
SRR32527942	22EPA044NSA_14	ONT	MinION	22EPA044NSA_14.fastq
SRR32527941	22EPA044NSA_15	ONT	MinION	22EPA044NSA_15.fastq
SRR32527940	22EPA044NSA_16	ONT	MinION	22EPA044NSA_16.fastq
SRR32527939	22EPA044NSA_17	ONT	MinION	22EPA044NSA_17.fastq
SRR32527937	22EPA044NSA_18	ONT	MinION	22EPA044NSA_18.fastq
SRR32527936	22EPA044NSA_19	ONT	MinION	22EPA044NSA_19.fastq
SRR32527935	22EPA044NSA_20	ONT	MinION	22EPA044NSA_20.fastq
SRR32527934	22EPA051NSA_1	ONT	MinION	22EPA051NSA_1.fastq
SRR32527933	22EPA051NSA_2	ONT	MinION	22EPA051NSA_2.fastq
SRR32527932	22EPA051NSA_3	ONT	MinION	22EPA051NSA_3.fastq
SRR32527931	22EPA051NSA_4	ONT	MinION	22EPA051NSA_4.fastq
SRR32527930	22EPA051NSA_5	ONT	MinION	22EPA051NSA_5.fastq
SRR32527929	22EPA051NSA_6	ONT	MinION	22EPA051NSA_6.fastq
SRR32527928	22EPA051NSA_7	ONT	MinION	22EPA051NSA_7.fastq
SRR32527926	22EPA051NSA_8	ONT	MinION	22EPA051NSA_8.fastq
SRR32527925	22EPA051NSA_9	ONT	MinION	22EPA051NSA_9.fastq
SRR32527892	22EPA051NSA_10	ONT	MinION	22EPA051NSA_10.fastq
SRR32527891	22EPA051NSA_11	ONT	MinION	22EPA051NSA_11.fastq
SRR32527890	22EPA051NSA_12	ONT	MinION	22EPA051NSA_12.fastq
SRR32527889	22EPA051NSA_13	ONT	MinION	22EPA051NSA_13.fastq
SRR32527888	22EPA051NSA_14	ONT	MinION	22EPA051NSA_14.fastq
SRR32527887	22EPA051NSA_15	ONT	MinION	22EPA051NSA_15.fastq
SRR32527886	22EPA051NSA_16	ONT	MinION	22EPA051NSA_16.fastq
SRR32527885	22EPA051NSA_17	ONT	MinION	22EPA051NSA_17.fastq
SRR32527883	22EPA051NSA_18	ONT	MinION	22EPA051NSA_18.fastq
SRR32527882	22EPA051NSA_19	ONT	MinION	22EPA051NSA_19.fastq
SRR32527881	22EPA051NSA_20	ONT	MinION	22EPA051NSA_20.fastq
SRR32527880	22EPA053NSA_1	ONT	MinION	22EPA053NSA_1.fastq
SRR32527879	22EPA053NSA_2	ONT	MinION	22EPA053NSA_2.fastq
SRR32527878	22EPA053NSA_3	ONT	MinION	22EPA053NSA_3.fastq
SRR32527877	22EPA053NSA_4	ONT	MinION	22EPA053NSA_4.fastq
SRR32527876	22EPA053NSA_5	ONT	MinION	22EPA053NSA_5.fastq
SRR32527875	22EPA053NSA_6	ONT	MinION	22EPA053NSA_6.fastq
SRR32527874	22EPA053NSA_7	ONT	MinION	22EPA053NSA_7.fastq
SRR32527872	22EPA053NSA_8	ONT	MinION	22EPA053NSA_8.fastq
SRR32527871	22EPA053NSA_9	ONT	MinION	22EPA053NSA_9.fastq
SRR32527870	22EPA053NSA_10	ONT	MinION	22EPA053NSA_10.fastq
SRR32527869	22EPA053NSA_11	ONT	MinION	22EPA053NSA_11.fastq
SRR32527868	22EPA053NSA_12	ONT	MinION	22EPA053NSA_12.fastq
SRR32527867	22EPA053NSA_13	ONT	MinION	22EPA053NSA_13.fastq
SRR32527866	22EPA053NSA_14	ONT	MinION	22EPA053NSA_14.fastq
SRR32527865	22EPA053NSA_15	ONT	MinION	22EPA053NSA_15.fastq
SRR32527864	22EPA053NSA_16	ONT	MinION	22EPA053NSA_16.fastq
SRR32527863	22EPA053NSA_17	ONT	MinION	22EPA053NSA_17.fastq
SRR32527861	22EPA053NSA_18	ONT	MinION	22EPA053NSA_18.fastq
SRR32528075	22EPA053NSA_19	ONT	MinION	22EPA053NSA_19.fastq
SRR32528074	22EPA053NSA_20	ONT	MinION	22EPA053NSA_20.fastq
SRR32528073	22EPA055NSA_1	ONT	MinION	22EPA055NSA_1.fastq
SRR32528072	22EPA055NSA_2	ONT	MinION	22EPA055NSA_2.fastq
SRR32528071	22EPA055NSA_3	ONT	MinION	22EPA055NSA_3.fastq
SRR32528070	22EPA055NSA_4	ONT	MinION	22EPA055NSA_4.fastq
SRR32528069	22EPA055NSA_5	ONT	MinION	22EPA055NSA_5.fastq
SRR32528068	22EPA055NSA_6	ONT	MinION	22EPA055NSA_6.fastq
SRR32528067	22EPA055NSA_7	ONT	MinION	22EPA055NSA_7.fastq
SRR32528065	22EPA055NSA_8	ONT	MinION	22EPA055NSA_8.fastq
SRR32528064	22EPA055NSA_9	ONT	MinION	22EPA055NSA_9.fastq
SRR32528063	22EPA055NSA_10	ONT	MinION	22EPA055NSA_10.fastq
SRR32528062	22EPA055NSA_11	ONT	MinION	22EPA055NSA_11.fastq
SRR32528061	22EPA055NSA_12	ONT	MinION	22EPA055NSA_12.fastq
SRR32528060	22EPA055NSA_13	ONT	MinION	22EPA055NSA_13.fastq
SRR32528059	22EPA055NSA_14	ONT	MinION	22EPA055NSA_14.fastq
SRR32528058	22EPA055NSA_15	ONT	MinION	22EPA055NSA_15.fastq
SRR32528057	22EPA055NSA_16	ONT	MinION	22EPA055NSA_16.fastq
SRR32528056	22EPA055NSA_17	ONT	MinION	22EPA055NSA_17.fastq
SRR32528054	22EPA055NSA_18	ONT	MinION	22EPA055NSA_18.fastq
SRR32528053	22EPA055NSA_19	ONT	MinION	22EPA055NSA_19.fastq
SRR32528052	22EPA055NSA_20	ONT	MinION	22EPA055NSA_20.fastq
SRR32528051	22EPA058NSA_1	ONT	MinION	22EPA058NSA_1.fastq
SRR32528050	22EPA058NSA_2	ONT	MinION	22EPA058NSA_2.fastq
SRR32528049	22EPA058NSA_3	ONT	MinION	22EPA058NSA_3.fastq
SRR32528048	22EPA058NSA_4	ONT	MinION	22EPA058NSA_4.fastq
SRR32528047	22EPA058NSA_5	ONT	MinION	22EPA058NSA_5.fastq
SRR32528046	22EPA058NSA_6	ONT	MinION	22EPA058NSA_6.fastq
SRR32528045	22EPA058NSA_7	ONT	MinION	22EPA058NSA_7.fastq
SRR32527859	22EPA058NSA_8	ONT	MinION	22EPA058NSA_8.fastq
SRR32527858	22EPA058NSA_9	ONT	MinION	22EPA058NSA_9.fastq
SRR32527857	22EPA058NSA_10	ONT	MinION	22EPA058NSA_10.fastq
SRR32527856	22EPA058NSA_11	ONT	MinION	22EPA058NSA_11.fastq
SRR32527855	22EPA058NSA_14	ONT	MinION	22EPA058NSA_14.fastq
SRR32527854	22EPA058NSA_15	ONT	MinION	22EPA058NSA_15.fastq
SRR32527853	22EPA058NSA_16	ONT	MinION	22EPA058NSA_16.fastq
SRR32527852	22EPA058NSA_17	ONT	MinION	22EPA058NSA_17.fastq
SRR32527851	22EPA058NSA_18	ONT	MinION	22EPA058NSA_18.fastq
SRR32527850	22EPA058NSA_19	ONT	MinION	22EPA058NSA_19.fastq
SRR32527848	22EPA058NSA_20	ONT	MinION	22EPA058NSA_20.fastq

## Sheet: S1 Hybrid
Accession numbers for the hybrid assemblies used in the study
Accession	Sample_name	Serovar
SAMN47165107	20EPA002NSA_1	Java
SAMN47165108	20EPA002NSA_2	Java
SAMN47165109	20EPA002NSA_3	Java
SAMN47165110	20EPA002NSA_4	Java
SAMN47165111	20EPA002NSA_5	Java
SAMN47165112	20EPA002NSA_6	Java
SAMN47165113	20EPA002NSA_7	Java
SAMN47165114	20EPA002NSA_8	Java
SAMN47165115	20EPA002NSA_9	Java
SAMN47165116	20EPA002NSA_10	Java
SAMN47165117	20EPA002NSA_11	Java
SAMN47165118	20EPA002NSA_12	Java
SAMN47165119	20EPA002NSA_13	Java
SAMN47165120	20EPA002NSA_14	Java
SAMN47165121	20EPA002NSA_15	Java
SAMN47165122	20EPA002NSA_16	Java
SAMN47165123	20EPA002NSA_17	Java
SAMN47165124	20EPA002NSA_18	Java
SAMN47165125	20EPA002NSA_19	Java
SAMN47165126	20EPA002NSA_20	Java
SAMN47165127	20EPA011NSA_1	Java
SAMN47165128	20EPA011NSA_2	Java
SAMN47165129	20EPA011NSA_3	Java
SAMN47165130	20EPA011NSA_4	Java
SAMN47165131	20EPA011NSA_5	Java
SAMN47165132	20EPA011NSA_6	Java
SAMN47165133	20EPA011NSA_7	Java
SAMN47165134	20EPA011NSA_8	Java
SAMN47165135	20EPA011NSA_9	Java
SAMN47165136	20EPA011NSA_10	Java
SAMN47165137	20EPA011NSA_11	Java
SAMN47165138	20EPA011NSA_12	Java
SAMN47165139	20EPA011NSA_13	Java
SAMN47165140	20EPA011NSA_14	Java
SAMN47165141	20EPA011NSA_15	Java
SAMN47165142	20EPA011NSA_16	Java
SAMN47165143	20EPA011NSA_18	Java
SAMN47165144	20EPA011NSA_19	Java
SAMN47165145	20EPA011NSA_20	Java
SAMN47165146	20EPA012NSA_1	Infantis
SAMN47165147	20EPA012NSA_2	Infantis
SAMN47165148	20EPA012NSA_3	Infantis
SAMN47165149	20EPA012NSA_4	Infantis
SAMN47165150	20EPA012NSA_5	Infantis
SAMN47165151	20EPA012NSA_6	Infantis
SAMN47165152	20EPA012NSA_7	Infantis
SAMN47165153	20EPA012NSA_9	Infantis
SAMN47165154	20EPA012NSA_10	Infantis
SAMN47165155	20EPA012NSA_11	Infantis
SAMN47165156	20EPA012NSA_12	Infantis
SAMN47165157	20EPA012NSA_13	Infantis
SAMN47165158	20EPA012NSA_14	Infantis
SAMN47165159	20EPA012NSA_15	Infantis
SAMN47165160	20EPA012NSA_16	Infantis
SAMN47165161	20EPA012NSA_17	Infantis
SAMN47165162	20EPA012NSA_18	Infantis
SAMN47165163	20EPA012NSA_20	Infantis
SAMN47165164	22EPA044NSA_1	Typhimurium
SAMN47165165	22EPA044NSA_2	Typhimurium
SAMN47165166	22EPA044NSA_3	Typhimurium
SAMN47165167	22EPA044NSA_4	Typhimurium
SAMN47165168	22EPA044NSA_5	Typhimurium
SAMN47165169	22EPA044NSA_6	Typhimurium
SAMN47165170	22EPA044NSA_7	Typhimurium
SAMN47165171	22EPA044NSA_8	Typhimurium
SAMN47165172	22EPA044NSA_9	Typhimurium
SAMN47165173	22EPA044NSA_10	Typhimurium
SAMN47165174	22EPA044NSA_11	Typhimurium
SAMN47165175	22EPA044NSA_12	Typhimurium
SAMN47165176	22EPA044NSA_13	Typhimurium
SAMN47165177	22EPA044NSA_14	Typhimurium
SAMN47165178	22EPA044NSA_15	Typhimurium
SAMN47165179	22EPA044NSA_16	Typhimurium
SAMN47165180	22EPA044NSA_17	Typhimurium
SAMN47165181	22EPA044NSA_18	Typhimurium
SAMN47165182	22EPA044NSA_19	Typhimurium
SAMN47165183	22EPA044NSA_20	Typhimurium
SAMN47165184	22EPA051NSA_1	Enteritidis
SAMN47165185	22EPA051NSA_2	Enteritidis
SAMN47165186	22EPA051NSA_3	Enteritidis
SAMN47165187	22EPA051NSA_4	Enteritidis
SAMN47165188	22EPA051NSA_5	Enteritidis
SAMN47165189	22EPA051NSA_6	Enteritidis
SAMN47165190	22EPA051NSA_7	Enteritidis
SAMN47165191	22EPA051NSA_8	Enteritidis
SAMN47165192	22EPA051NSA_9	Enteritidis
SAMN47165193	22EPA051NSA_10	Enteritidis
SAMN47165194	22EPA051NSA_11	Enteritidis
SAMN47165195	22EPA051NSA_12	Enteritidis
SAMN47165196	22EPA051NSA_13	Enteritidis
SAMN47165197	22EPA051NSA_14	Enteritidis
SAMN47165198	22EPA051NSA_15	Enteritidis
SAMN47165199	22EPA051NSA_16	Enteritidis
SAMN47165200	22EPA051NSA_17	Enteritidis
SAMN47165201	22EPA051NSA_18	Enteritidis
SAMN47165202	22EPA051NSA_19	Enteritidis
SAMN47165203	22EPA051NSA_20	Enteritidis
SAMN47165204	22EPA053NSA_1	II salamae
SAMN47165205	22EPA053NSA_2	II salamae
SAMN47165206	22EPA053NSA_3	II salamae
SAMN47165207	22EPA053NSA_4	II salamae
SAMN47165208	22EPA053NSA_5	II salamae
SAMN47165209	22EPA053NSA_6	II salamae
SAMN47165210	22EPA053NSA_7	II salamae
SAMN47165211	22EPA053NSA_8	II salamae
SAMN47165212	22EPA053NSA_9	II salamae
SAMN47165213	22EPA053NSA_10	II salamae
SAMN47165214	22EPA053NSA_11	II salamae
SAMN47165215	22EPA053NSA_12	II salamae
SAMN47165216	22EPA053NSA_13	II salamae
SAMN47165217	22EPA053NSA_14	II salamae
SAMN47165218	22EPA053NSA_15	II salamae
SAMN47165219	22EPA053NSA_16	II salamae
SAMN47165220	22EPA053NSA_17	II salamae
SAMN47165221	22EPA053NSA_18	II salamae
SAMN47165222	22EPA053NSA_19	II salamae
SAMN47165223	22EPA053NSA_20	II salamae
SAMN47165224	22EPA055NSA_1	Anatum
SAMN47165225	22EPA055NSA_2	Anatum
SAMN47165226	22EPA055NSA_3	Anatum
SAMN47165227	22EPA055NSA_4	Anatum
SAMN47165228	22EPA055NSA_5	Anatum
SAMN47165229	22EPA055NSA_6	Anatum
SAMN47165230	22EPA055NSA_7	Anatum
SAMN47165231	22EPA055NSA_8	Anatum
SAMN47165232	22EPA055NSA_9	Anatum
SAMN47165233	22EPA055NSA_10	Anatum
SAMN47165234	22EPA055NSA_11	Anatum
SAMN47165235	22EPA055NSA_12	Anatum
SAMN47165236	22EPA055NSA_13	Anatum
SAMN47165237	22EPA055NSA_14	Anatum
SAMN47165238	22EPA055NSA_15	Anatum
SAMN47165239	22EPA055NSA_16	Anatum
SAMN47165240	22EPA055NSA_17	Anatum
SAMN47165241	22EPA055NSA_18	Anatum
SAMN47165242	22EPA055NSA_19	Anatum
SAMN47165243	22EPA055NSA_20	Anatum
SAMN47165244	22EPA058NSA_1	Enteritidis
SAMN47165245	22EPA058NSA_2	Enteritidis
SAMN47165246	22EPA058NSA_3	Enteritidis
SAMN47165247	22EPA058NSA_4	Enteritidis
SAMN47165248	22EPA058NSA_5	Enteritidis
SAMN47165249	22EPA058NSA_6	Enteritidis
SAMN47165250	22EPA058NSA_7	Enteritidis
SAMN47165251	22EPA058NSA_8	Enteritidis
SAMN47165252	22EPA058NSA_9	Enteritidis
SAMN47165253	22EPA058NSA_10	Enteritidis
SAMN47165254	22EPA058NSA_11	Enteritidis
SAMN47165255	22EPA058NSA_12	Enteritidis
SAMN47165256	22EPA058NSA_13	Enteritidis
SAMN47165257	22EPA058NSA_14	Enteritidis
SAMN47165258	22EPA058NSA_15	Enteritidis
SAMN47165259	22EPA058NSA_16	Enteritidis
SAMN47165260	22EPA058NSA_17	Enteritidis
SAMN47165261	22EPA058NSA_18	Enteritidis
SAMN47165262	22EPA058NSA_19	Enteritidis
SAMN47165263	22EPA058NSA_20	Enteritidis

## Sheet: S3b BLAST search 1
Select seq AP023292.1	Salmonella enterica subsp. enterica serovar 4,[5],12:i:- L-4233 DNA, complete genome	Salmonella enterica subsp. enterica serovar 4,[5],12:i:-	15969	33313	1	0	1	4918843	AP023292.1
Select seq CP123676.1	Salmonella enterica subsp. enterica serovar 4,[5],12:i:- strain FSIS11922684 chromosome, complete genome	Salmonella enterica subsp. enterica serovar 4,[5],12:i:-	15969	33315	1	0	1	4998815	CP123676.1
Select seq CP149167.1	Salmonella enterica subsp. enterica serovar 4,[5],12:i:- strain Z1323SSL0053 chromosome, complete genome	Salmonella enterica subsp. enterica serovar 4,[5],12:i:-	15969	28974	1	0	1	4990971	CP149167.1
Select seq CP039588.1	Salmonella enterica subsp. enterica serovar 1,4,[5],12:i:- strain PNCS014861 chromosome, complete genome	Salmonella enterica subsp. enterica serovar 1,4,[5],12:i:-	15969	37654	1	0	1	4969530	CP039588.1
Select seq AP023291.1	Salmonella enterica subsp. enterica serovar Typhimurium L-4126 DNA, complete genome	Salmonella enterica subsp. enterica serovar Typhimurium	15969	28979	1	0	1	4968591	AP023291.1
Select seq CP149190.1	Salmonella enterica subsp. enterica serovar 4,[5],12:i:- strain Z1323SSL0019 chromosome, complete genome	Salmonella enterica subsp. enterica serovar 4,[5],12:i:-	15969	28974	1	0	1	4981734	CP149190.1
Select seq AP023299.1	Salmonella enterica subsp. enterica serovar 4,[5],12:i:- L-4334 DNA, complete genome	Salmonella enterica subsp. enterica serovar 4,[5],12:i:-	15969	28975	1	0	1	4916924	AP023299.1
Select seq CP082706.1	Salmonella enterica subsp. enterica serovar 4,[5],12:i:- strain CVM N17S380 chromosome, complete genome	Salmonella enterica subsp. enterica serovar 4,[5],12:i:-	15969	28974	1	0	1	4919561	CP082706.1
Select seq CP123280.1	Salmonella sp. SA17155 chromosome, complete genome	Salmonella sp. SA17155	15969	33311	1	0	1	5041168	CP123280.1
Select seq CP050750.1	Salmonella enterica subsp. enterica serovar Typhimurium strain ST46 chromosome, complete genome	Salmonella enterica subsp. enterica serovar Typhimurium	15969	28981	1	0	1	4994712	CP050750.1
Select seq CP039856.1	Salmonella enterica subsp. enterica serovar 1,4,[5],12:i:- strain PNCS014876 chromosome, complete genome	Salmonella enterica subsp. enterica serovar 1,4,[5],12:i:-	15969	24640	1	0	1	4980672	CP039856.1
Select seq CP091540.1	Salmonella enterica subsp. enterica serovar Typhimurium strain S46L1 chromosome, complete genome	Salmonella enterica subsp. enterica serovar Typhimurium	15969	24640	1	0	1	5012779	CP091540.1
Select seq AP019762.1	Escherichia coli O111:H- 110512 plasmid pO111-110512_1 DNA, complete genome	Escherichia coli O111:H-	15969	24640	1	0	1	118827	AP019762.1
Select seq CP149216.1	Salmonella enterica subsp. enterica serovar 4,[5],12:i:- strain Z1323HSL0041 chromosome, complete genome	Salmonella enterica subsp. enterica serovar 4,[5],12:i:-	15969	28974	1	0	1	5072373	CP149216.1
Select seq CP090541.1	Salmonella enterica strain 2010112-SE chromosome, complete genome	Salmonella enterica	15969	28974	1	0	1	4963388	CP090541.1
Select seq AP019375.1	Salmonella enterica subsp. enterica serovar 4,[5],12:i:- L-3841 DNA, complete genome	Salmonella enterica subsp. enterica serovar 4,[5],12:i:-	15969	24640	1	0	1	4979397	AP019375.1
Select seq CP148134.1	Proteus mirabilis strain P12 chromosome, complete genome	Proteus mirabilis	15969	29870	1	0	1	4167230	CP148134.1
Select seq CP091556.1	Salmonella enterica strain 632 chromosome, complete genome	Salmonella enterica	15969	38323	1	0	1	4909510	CP091556.1
Select seq CP169317.1	Salmonella enterica strain SA165 chromosome, complete genome	Salmonella enterica	15969	28974	1	0	1	5034812	CP169317.1
Select seq CP047525.1	Salmonella enterica subsp. enterica serovar Typhimurium strain SJTUF11077 chromosome, complete genome	Salmonella enterica subsp. enterica serovar Typhimurium	15969	33294	1	0	1	5002876	CP047525.1
Select seq CP061119.1	Salmonella enterica subsp. enterica serovar Typhimurium strain S520 chromosome, complete genome	Salmonella enterica subsp. enterica serovar Typhimurium	15969	28974	1	0	1	5038289	CP061119.1
Select seq CP082391.1	Salmonella enterica subsp. enterica serovar 4,[5],12:i:- strain FSIS1700433 chromosome, complete genome	Salmonella enterica subsp. enterica serovar 4,[5],12:i:-	15969	28974	1	0	1	5046833	CP082391.1
Select seq CP091560.1	Salmonella enterica strain 179 chromosome, complete genome	Salmonella enterica	15969	28972	1	0	1	4988055	CP091560.1
Select seq CP029568.1	Salmonella enterica subsp. enterica serovar Typhimurium strain DA34837 chromosome, complete genome	Salmonella enterica subsp. enterica serovar Typhimurium	15969	33309	1	0	1	5070296	CP029568.1
Select seq CP082696.1	Salmonella enterica subsp. enterica serovar 4,[5],12:i:- strain CVM N18S0173 chromosome, complete genome	Salmonella enterica subsp. enterica serovar 4,[5],12:i:-	15969	28974	1	0	1	5073615	CP082696.1
Select seq CP082417.1	Salmonella enterica subsp. enterica serovar 4,[5],12:i:- strain FSIS11704067 chromosome, complete genome	Salmonella enterica subsp. enterica serovar 4,[5],12:i:-	15969	28975	1	0	1	5010982	CP082417.1
Select seq CP082518.1	Salmonella enterica subsp. enterica serovar 4,[5],12:i:- strain FSIS1605910 chromosome, complete genome	Salmonella enterica subsp. enterica serovar 4,[5],12:i:-	15969	28974	1	0	1	4918054	CP082518.1
Select seq CP149179.1	Salmonella enterica subsp. enterica serovar 4,[5],12:i:- strain Z1323SSL0050 chromosome, complete genome	Salmonella enterica subsp. enterica serovar 4,[5],12:i:-	15969	28974	1	0	1	4919935	CP149179.1
Select seq AP023311.1	Salmonella enterica subsp. enterica serovar 4,[5],12:i:- L-4596 DNA, complete genome	Salmonella enterica subsp. enterica serovar 4,[5],12:i:-	15969	33313	1	0	1	4915174	AP023311.1
Select seq CP149185.1	Salmonella enterica subsp. enterica serovar 4,[5],12:i:- strain Z1323SSL0048 chromosome, complete genome	Salmonella enterica subsp. enterica serovar 4,[5],12:i:-	15969	28974	1	0	1	4988025	CP149185.1
Select seq CP039564.1	Salmonella enterica subsp. enterica serovar 1,4,[5],12:i:- strain PNCS014848 chromosome, complete genome	Salmonella enterica subsp. enterica serovar 1,4,[5],12:i:-	15969	28974	1	0	1	4996602	CP039564.1
Select seq CP082384.1	Salmonella enterica subsp. enterica serovar 4,[5],12:i:- strain FSIS1701601 chromosome, complete genome	Salmonella enterica subsp. enterica serovar 4,[5],12:i:-	15969	28974	1	0	1	4998621	CP082384.1
Select seq CP100715.1	Salmonella enterica subsp. enterica serovar Typhimurium strain R17.5474 chromosome, complete genome	Salmonella enterica subsp. enterica serovar Typhimurium	15969	28970	1	0	1	4955572	CP100715.1
Select seq CP065066.1	Salmonella enterica subsp. enterica strain 1-E6 chromosome, complete genome	Salmonella enterica subsp. enterica	15969	79913	1	0	1	5280279	CP065066.1
Select seq CP029567.1	Salmonella enterica subsp. enterica serovar Typhimurium strain DA34821 chromosome, complete genome	Salmonella enterica subsp. enterica serovar Typhimurium	15969	24642	1	0	1	4900176	CP029567.1
Select seq CP047537.1	Salmonella enterica subsp. enterica serovar Typhimurium strain SJTUF10405 chromosome, complete genome	Salmonella enterica subsp. enterica serovar Typhimurium	15969	46256	1	0	1	4917130	CP047537.1
Select seq CP082609.1	Salmonella enterica subsp. enterica serovar 4,12:i:- strain CVM N17S056 isolate 17IA01GT15-S H2 chromosome, complete genome	Salmonella enterica subsp. enterica serovar 4,12:i:-	15969	28974	1	0	1	4999760	CP082609.1
Select seq CP149136.1	Salmonella enterica subsp. enterica serovar 4,[5],12:i:- strain Z1323SSL0064 chromosome, complete genome	Salmonella enterica subsp. enterica serovar 4,[5],12:i:-	15969	28974	1	0	1	4990955	CP149136.1
Select seq CP047550.1	Salmonella enterica subsp. enterica serovar Typhimurium strain SJTUF10057 chromosome, complete genome	Salmonella enterica subsp. enterica serovar Typhimurium	15969	28975	1	0	1	4996934	CP047550.1
Select seq CP082376.1	Salmonella enterica subsp. enterica serovar 4,[5],12:i:- strain FSIS1702343 chromosome, complete genome	Salmonella enterica subsp. enterica serovar 4,[5],12:i:-	15969	28970	1	0	1	4867843	CP082376.1
Select seq CP047555.1	Salmonella enterica subsp. enterica serovar Typhimurium strain SJTUF10112 chromosome, complete genome	Salmonella enterica subsp. enterica serovar Typhimurium	15969	28975	1	0	1	4997304	CP047555.1
Select seq CP039607.1	Salmonella enterica subsp. enterica serovar 1,4,[5],12:i:- strain PNCS014873 chromosome, complete genome	Salmonella enterica subsp. enterica serovar 1,4,[5],12:i:-	15969	28974	1	0	1	4999790	CP039607.1
Select seq CP149187.1	Salmonella enterica subsp. enterica serovar 4,[5],12:i:- strain Z1323SSL0020 chromosome, complete genome	Salmonella enterica subsp. enterica serovar 4,[5],12:i:-	15969	28974	1	0	1	4981480	CP149187.1
Select seq CP149163.1	Salmonella enterica subsp. enterica serovar 4,[5],12:i:- strain Z1323SSL0054 chromosome, complete genome	Salmonella enterica subsp. enterica serovar 4,[5],12:i:-	15969	28974	1	0	1	4990771	CP149163.1
Select seq CP040686.1	Salmonella enterica subsp. enterica serovar 4,[5],12:i:- strain USDA15WA-1 chromosome, complete genome	Salmonella enterica subsp. enterica serovar 4,[5],12:i:-	15969	28974	1	0	1	5031277	CP040686.1
Select seq CP147536.1	Escherichia coli strain GN03551 plasmid unnamed1, complete sequence	Escherichia coli	15969	46931	1	0	1	128727	CP147536.1
Select seq CP123680.1	Salmonella enterica subsp. enterica serovar 4,[5],12:i:- strain FSIS11922707 chromosome, complete genome	Salmonella enterica subsp. enterica serovar 4,[5],12:i:-	15969	28665	1	0	1	4998225	CP123680.1
Select seq CP098834.1	Salmonella enterica subsp. enterica serovar Typhimurium strain GD19PS1 chromosome, complete genome	Salmonella enterica subsp. enterica serovar Typhimurium	15969	28977	1	0	1	4963890	CP098834.1
Select seq CP082475.1	Salmonella enterica subsp. enterica serovar 4,[5],12:i:- strain FSIS1607294 chromosome, complete genome	Salmonella enterica subsp. enterica serovar 4,[5],12:i:-	15969	28974	1	0	1	5001350	CP082475.1
Select seq HG931185.1	Salmonella enterica subsp. enterica serovar Typhimurium var. monophasic 4,[5],12:i:-, resistance region, strain 07-2006	Salmonella enterica subsp. enterica serovar Typhimurium var. monophasic 4,[5],12:i:-	15969	28974	1	0	1	32685	HG931185.1
Select seq AP023294.1	Salmonella enterica subsp. enterica serovar 4,[5],12:i:- L-4261 DNA, complete genome	Salmonella enterica subsp. enterica serovar 4,[5],12:i:-	15969	28975	1	0	1	4915346	AP023294.1
Select seq KJ999732.1	Salmonella enterica subsp. enterica serovar 4,5:i:- strain VAR-2009/08643/1 fljBA operon flanking sequence	Salmonella enterica subsp. enterica serovar 4,5:i:-	15969	33313	1	0	1	83173	KJ999732.1
Select seq CP149275.1	Salmonella enterica subsp. enterica serovar 4,[5],12:i:- strain Z1322HSL0029 chromosome, complete genome	Salmonella enterica subsp. enterica serovar 4,[5],12:i:-	15969	24640	1	0	1	4995845	CP149275.1
Select seq CP047544.1	Salmonella enterica subsp. enterica serovar Typhimurium strain SJTUF10250 chromosome, complete genome	Salmonella enterica subsp. enterica serovar Typhimurium	15969	28975	1	0	1	5028175	CP047544.1
Select seq CP123703.1	Salmonella enterica subsp. enterica serovar 4,[5],12:i:- strain FSIS11920112 chromosome, complete genome	Salmonella enterica subsp. enterica serovar 4,[5],12:i:-	15969	28974	1	0	1	4997843	CP123703.1
Select seq CP116042.1	Salmonella enterica subsp. enterica serovar 1,4,[5],12:i:- strain BL708 chromosome, complete genome	Salmonella enterica subsp. enterica serovar 1,4,[5],12:i:-	15969	28974	1	0	1	4998532	CP116042.1
Select seq CP149150.1	Salmonella enterica subsp. enterica serovar 4,[5],12:i:- strain Z1323SSL0059 chromosome, complete genome	Salmonella enterica subsp. enterica serovar 4,[5],12:i:-	15969	28974	1	0	1	4988414	CP149150.1
Select seq CP047527.1	Salmonella enterica subsp. enterica serovar Typhimurium strain SJTUF10648 chromosome, complete genome	Salmonella enterica subsp. enterica serovar Typhimurium	15969	28975	1	0	1	4997397	CP047527.1
Select seq CP149196.1	Salmonella enterica subsp. enterica serovar 4,[5],12:i:- strain Z1323SSL0016 chromosome, complete genome	Salmonella enterica subsp. enterica serovar 4,[5],12:i:-	15969	28974	1	0	1	4981734	CP149196.1
Select seq LN999997.1	Salmonella enterica subsp. enterica serovar Typhimurium isolate SO4698-09 genome assembly, chromosome: I	Salmonella enterica subsp. enterica serovar Typhimurium	15969	28975	1	0	1	5037238	LN999997.1
Select seq CP149240.1	Salmonella enterica subsp. enterica serovar 4,[5],12:i:- strain Z1322HSL0070 chromosome, complete genome	Salmonella enterica subsp. enterica serovar 4,[5],12:i:-	15969	28974	1	0	1	4986166	CP149240.1
Select seq CP085987.1	Salmonella enterica strain SZL 38 chromosome, complete genome	Salmonella enterica	15969	33311	1	0	1	5052615	CP085987.1
Select seq AP023289.1	Salmonella enterica subsp. enterica serovar 4,[5],12:i:- L-3837 DNA, complete genome	Salmonella enterica subsp. enterica serovar 4,[5],12:i:-	15969	28974	1	0	1	4998784	AP023289.1
Select seq CP149285.1	Salmonella enterica subsp. enterica serovar 4,[5],12:i:- strain Z1322HSL0011 chromosome, complete genome	Salmonella enterica subsp. enterica serovar 4,[5],12:i:-	15969	24640	1	0	1	4994589	CP149285.1
Select seq CP037879.1	Salmonella enterica subsp. enterica serovar 4,[5],12:i:- strain PNCS014863 chromosome, complete genome	Salmonella enterica subsp. enterica serovar 4,[5],12:i:-	15969	33322	1	0	1	4984391	CP037879.1
Select seq AP023303.1	Salmonella enterica subsp. enterica serovar 4,[5],12:i:- L-4526 DNA, complete genome	Salmonella enterica subsp. enterica serovar 4,[5],12:i:-	15969	46234	1	0	1	5015241	AP023303.1
Select seq OU015342.1	Salmonella enterica subsp. enterica serovar Typhimurium strain AUSMDU00007171 genome assembly, chromosome: C1	Salmonella enterica subsp. enterica serovar Typhimurium	15969	28974	1	0	1	4997841	OU015342.1
Select seq AP023300.1	Salmonella enterica subsp. enterica serovar 4,[5],12:i:- L-4445 DNA, complete genome	Salmonella enterica subsp. enterica serovar 4,[5],12:i:-	15969	28972	1	0	1	4916896	AP023300.1
Select seq CP149221.1	Salmonella enterica subsp. enterica serovar 4,[5],12:i:- strain Z1323HSL0018 chromosome, complete genome	Salmonella enterica subsp. enterica serovar 4,[5],12:i:-	15969	37650	1	0	1	4916937	CP149221.1
Select seq CP091542.1	Salmonella enterica subsp. enterica serovar Typhimurium strain S58L2 chromosome, complete genome	Salmonella enterica subsp. enterica serovar Typhimurium	15969	24640	1	0	1	5012649	CP091542.1
Select seq CP082650.1	Salmonella enterica subsp. enterica serovar 4,[5],12:i:- strain CVM N16S144 chromosome, complete genome	Salmonella enterica subsp. enterica serovar 4,[5],12:i:-	15969	28974	1	0	1	4998648	CP082650.1
Select seq CP047553.1	Salmonella enterica subsp. enterica serovar Typhimurium strain SJTUF10231 chromosome, complete genome	Salmonella enterica subsp. enterica serovar Typhimurium	15969	28975	1	0	1	4996725	CP047553.1
Select seq CP149192.1	Salmonella enterica subsp. enterica serovar 4,[5],12:i:- strain Z1323SSL0018 chromosome, complete genome	Salmonella enterica subsp. enterica serovar 4,[5],12:i:-	15969	28974	1	0	1	4981740	CP149192.1
Select seq CP117370.1	Salmonella enterica subsp. enterica serovar 4,[5],12:i:- strain RM054 chromosome, complete genome	Salmonella enterica subsp. enterica serovar 4,[5],12:i:-	15969	28974	1	0	1	4998883	CP117370.1
Select seq CP085699.1	Salmonella enterica subsp. enterica serovar Typhimurium strain S29 chromosome, complete genome	Salmonella enterica subsp. enterica serovar Typhimurium	15969	33309	1	0	1	5004066	CP085699.1
Select seq CP100707.1	Salmonella enterica subsp. enterica serovar Typhimurium strain R18.0409 chromosome, complete genome	Salmonella enterica subsp. enterica serovar Typhimurium	15969	28974	1	0	1	4962789	CP100707.1
Select seq CP050753.1	Salmonella enterica subsp. enterica serovar Typhimurium strain ST45 chromosome, complete genome	Salmonella enterica subsp. enterica serovar Typhimurium	15969	28979	1	0	1	4995493	CP050753.1
Select seq CP019649.1	Salmonella enterica subsp. enterica serovar Typhimurium var. monophasic 4,5,12:i:- strain TW-Stm6 chromosome, complete genome	Salmonella enterica subsp. enterica serovar Typhimurium var. monophasic 4,5,12:i:-	15969	28974	1	0	1	4999862	CP019649.1
Select seq CP149140.1	Salmonella enterica subsp. enterica serovar 4,[5],12:i:- strain Z1323SSL0063 chromosome, complete genome	Salmonella enterica subsp. enterica serovar 4,[5],12:i:-	15969	28974	1	0	1	4991154	CP149140.1
Select seq CP101379.1	Salmonella enterica strain SC2016290 chromosome, complete genome	Salmonella enterica	15969	28974	1	0	1	4999786	CP101379.1
Select seq CP036174.1	Salmonella enterica subsp. enterica serovar 4,[5],12:i:- strain PNCS009777 chromosome, complete genome	Salmonella enterica subsp. enterica serovar 4,[5],12:i:-	15969	28974	1	0	1	4981102	CP036174.1
Select seq CP082608.1	Salmonella enterica subsp. enterica serovar 4,[5],12:i:- strain CVM N17S107 isolate 17LA02GT01-S chromosome, complete genome	Salmonella enterica subsp. enterica serovar 4,[5],12:i:-	15969	28974	1	0	1	4919556	CP082608.1
Select seq CP101382.1	Salmonella enterica strain SC2017030 chromosome, complete genome	Salmonella enterica	15969	28972	1	0	1	4958087	CP101382.1
Select seq AP023319.1	Salmonella enterica subsp. enterica serovar 4,[5],12:i:- L-4741 DNA, complete genome	Salmonella enterica subsp. enterica serovar 4,[5],12:i:-	15969	28975	1	0	1	4957296	AP023319.1
Select seq CP149237.1	Salmonella enterica subsp. enterica serovar 4,[5],12:i:- strain Z1323HSL0005 chromosome, complete genome	Salmonella enterica subsp. enterica serovar 4,[5],12:i:-	15969	28974	1	0	1	4981718	CP149237.1
Select seq CP140755.1	Salmonella enterica subsp. enterica serovar 1,4,[5],12:i:- strain PNCS017412 chromosome, complete genome	Salmonella enterica subsp. enterica serovar 1,4,[5],12:i:-	15969	28974	1	0	1	5029904	CP140755.1
Select seq CP047542.1	Salmonella enterica subsp. enterica serovar Typhimurium strain SJTUF10330 chromosome, complete genome	Salmonella enterica subsp. enterica serovar Typhimurium	15969	28975	1	0	1	4998888	CP047542.1
Select seq CP082496.1	Salmonella enterica subsp. enterica serovar 4,[5],12:i:- strain FSIS1607481 chromosome, complete genome	Salmonella enterica subsp. enterica serovar 4,[5],12:i:-	15969	28974	1	0	1	5029960	CP082496.1
Select seq CP149283.1	Salmonella enterica subsp. enterica serovar 4,[5],12:i:- strain Z1322HSL0022 chromosome, complete genome	Salmonella enterica subsp. enterica serovar 4,[5],12:i:-	15969	28974	1	0	1	5030067	CP149283.1
Select seq CP149252.1	Salmonella enterica subsp. enterica serovar 4,[5],12:i:- strain Z1322HSL0047 chromosome, complete genome	Salmonella enterica subsp. enterica serovar 4,[5],12:i:-	15969	28977	1	0	1	4910828	CP149252.1
Select seq CP090529.1	Salmonella enterica strain 2008079-SE chromosome, complete genome	Salmonella enterica	15969	33313	1	0	1	4976978	CP090529.1
Select seq CP045947.1	Salmonella enterica subsp. enterica serovar Typhimurium strain AUSMDU00010530 chromosome, complete genome	Salmonella enterica subsp. enterica serovar Typhimurium	15969	28974	1	0	1	4964749	CP045947.1
Select seq CP037881.1	Salmonella enterica subsp. enterica serovar 4,[5],12:i:- strain PNCS009991 chromosome, complete genome	Salmonella enterica subsp. enterica serovar 4,[5],12:i:-	15969	28974	1	0	1	5036850	CP037881.1
Select seq CP039593.1	Salmonella enterica subsp. enterica serovar 1,4,[5],12:i:- strain PNCS014863 chromosome, complete genome	Salmonella enterica subsp. enterica serovar 1,4,[5],12:i:-	15969	33322	1	0	1	4980483	CP039593.1
Select seq CP149194.1	Salmonella enterica subsp. enterica serovar 4,[5],12:i:- strain Z1323SSL0017 chromosome, complete genome	Salmonella enterica subsp. enterica serovar 4,[5],12:i:-	15969	28974	1	0	1	4981534	CP149194.1
Select seq CP119478.1	Salmonella enterica subsp. enterica serovar 4,[5],12:i:- strain FSIS21925668 chromosome, complete genome	Salmonella enterica subsp. enterica serovar 4,[5],12:i:-	15969	28974	1	0	1	5071457	CP119478.1
Select seq CP149243.1	Salmonella enterica subsp. enterica serovar 4,[5],12:i:- strain Z1322HSL0066 chromosome, complete genome	Salmonella enterica subsp. enterica serovar 4,[5],12:i:-	15969	28974	1	0	1	4985992	CP149243.1
Select seq CP147533.1	Escherichia coli strain GN03139 plasmid unnamed1, complete sequence	Escherichia coli	15969	33964	1	0	1	105752	CP147533.1
Select seq CP104812.1	Salmonella enterica subsp. enterica serovar Typhimurium strain STMC172 chromosome, complete genome	Salmonella enterica subsp. enterica serovar Typhimurium	15963	28968	1	0	0.9999	5070653	CP104812.1
Select seq CP104829.1	Salmonella enterica subsp. enterica serovar Typhimurium strain STMC058 chromosome, complete genome	Salmonella enterica subsp. enterica serovar Typhimurium	15963	24631	1	0	0.9999	4918080	CP104829.1

## Sheet: S3b BLAST search 2
Select seq HQ331538.1	Salmonella enterica subsp. enterica serovar 4,[5],12:i:- strain 105/7/03 resistance region	Salmonella enterica subsp. enterica serovar 4,[5],12:i:-	29551	60421	0.74	0	0.9983	34391	HQ331538.1
Select seq CP149252.1	Salmonella enterica subsp. enterica serovar 4,[5],12:i:- strain Z1322HSL0047 chromosome, complete genome	Salmonella enterica subsp. enterica serovar 4,[5],12:i:-	25479	53809	0.77	0	1	4910828	CP149252.1
Select seq CP037879.1	Salmonella enterica subsp. enterica serovar 4,[5],12:i:- strain PNCS014863 chromosome, complete genome	Salmonella enterica subsp. enterica serovar 4,[5],12:i:-	23324	63931	0.84	0	1	4984391	CP037879.1
Select seq CP039593.1	Salmonella enterica subsp. enterica serovar 1,4,[5],12:i:- strain PNCS014863 chromosome, complete genome	Salmonella enterica subsp. enterica serovar 1,4,[5],12:i:-	23324	63931	0.84	0	1	4980483	CP039593.1
Select seq CP100707.1	Salmonella enterica subsp. enterica serovar Typhimurium strain R18.0409 chromosome, complete genome	Salmonella enterica subsp. enterica serovar Typhimurium	16089	56534	0.84	0	1	4962789	CP100707.1
Select seq CP029568.1	Salmonella enterica subsp. enterica serovar Typhimurium strain DA34837 chromosome, complete genome	Salmonella enterica subsp. enterica serovar Typhimurium	16087	63902	0.84	0	1	5070296	CP029568.1
Select seq AP023292.1	Salmonella enterica subsp. enterica serovar 4,[5],12:i:- L-4233 DNA, complete genome	Salmonella enterica subsp. enterica serovar 4,[5],12:i:-	16085	51789	0.55	0	1	4918843	AP023292.1
Select seq CP123676.1	Salmonella enterica subsp. enterica serovar 4,[5],12:i:- strain FSIS11922684 chromosome, complete genome	Salmonella enterica subsp. enterica serovar 4,[5],12:i:-	16085	63912	0.84	0	1	4998815	CP123676.1
Select seq CP149167.1	Salmonella enterica subsp. enterica serovar 4,[5],12:i:- strain Z1323SSL0053 chromosome, complete genome	Salmonella enterica subsp. enterica serovar 4,[5],12:i:-	16085	56532	0.84	0	1	4990971	CP149167.1
Select seq CP039588.1	Salmonella enterica subsp. enterica serovar 1,4,[5],12:i:- strain PNCS014861 chromosome, complete genome	Salmonella enterica subsp. enterica serovar 1,4,[5],12:i:-	16085	59159	0.55	0	1	4969530	CP039588.1
Select seq AP023291.1	Salmonella enterica subsp. enterica serovar Typhimurium L-4126 DNA, complete genome	Salmonella enterica subsp. enterica serovar Typhimurium	16085	67167	1	0	1	4968591	AP023291.1
Select seq CP149190.1	Salmonella enterica subsp. enterica serovar 4,[5],12:i:- strain Z1323SSL0019 chromosome, complete genome	Salmonella enterica subsp. enterica serovar 4,[5],12:i:-	16085	56531	0.84	0	1	4981734	CP149190.1
Select seq AP023299.1	Salmonella enterica subsp. enterica serovar 4,[5],12:i:- L-4334 DNA, complete genome	Salmonella enterica subsp. enterica serovar 4,[5],12:i:-	16085	44414	0.55	0	1	4916924	AP023299.1
Select seq CP082706.1	Salmonella enterica subsp. enterica serovar 4,[5],12:i:- strain CVM N17S380 chromosome, complete genome	Salmonella enterica subsp. enterica serovar 4,[5],12:i:-	16085	56532	0.84	0	1	4919561	CP082706.1
Select seq CP123280.1	Salmonella sp. SA17155 chromosome, complete genome	Salmonella sp. SA17155	16085	73644	0.98	0	1	5041168	CP123280.1
Select seq CP050750.1	Salmonella enterica subsp. enterica serovar Typhimurium strain ST46 chromosome, complete genome	Salmonella enterica subsp. enterica serovar Typhimurium	16085	63248	0.93	0	1	4994712	CP050750.1
Select seq CP039856.1	Salmonella enterica subsp. enterica serovar 1,4,[5],12:i:- strain PNCS014876 chromosome, complete genome	Salmonella enterica subsp. enterica serovar 1,4,[5],12:i:-	16085	49159	0.84	0	1	4980672	CP039856.1
Select seq CP091540.1	Salmonella enterica subsp. enterica serovar Typhimurium strain S46L1 chromosome, complete genome	Salmonella enterica subsp. enterica serovar Typhimurium	16085	49159	0.84	0	1	5012779	CP091540.1
Select seq AP019762.1	Escherichia coli O111:H- 110512 plasmid pO111-110512_1 DNA, complete genome	Escherichia coli O111:H-	16085	33747	0.45	0	1	118827	AP019762.1
Select seq CP149216.1	Salmonella enterica subsp. enterica serovar 4,[5],12:i:- strain Z1323HSL0041 chromosome, complete genome	Salmonella enterica subsp. enterica serovar 4,[5],12:i:-	16085	56532	0.84	0	1	5072373	CP149216.1
Select seq CP090541.1	Salmonella enterica strain 2010112-SE chromosome, complete genome	Salmonella enterica	16085	63329	0.93	0	1	4963388	CP090541.1
Select seq AP019375.1	Salmonella enterica subsp. enterica serovar 4,[5],12:i:- L-3841 DNA, complete genome	Salmonella enterica subsp. enterica serovar 4,[5],12:i:-	16085	49164	0.84	0	1	4979397	AP019375.1
Select seq CP148134.1	Proteus mirabilis strain P12 chromosome, complete genome	Proteus mirabilis	16085	42161	0.46	0	1	4167230	CP148134.1
Select seq CP091556.1	Salmonella enterica strain 632 chromosome, complete genome	Salmonella enterica	16085	71943	0.84	0	1	4909510	CP091556.1
Select seq CP169317.1	Salmonella enterica strain SA165 chromosome, complete genome	Salmonella enterica	16085	56532	0.84	0	1	5034812	CP169317.1
Select seq CP047525.1	Salmonella enterica subsp. enterica serovar Typhimurium strain SJTUF11077 chromosome, complete genome	Salmonella enterica subsp. enterica serovar Typhimurium	16085	74608	1	0	1	5002876	CP047525.1
Select seq CP061119.1	Salmonella enterica subsp. enterica serovar Typhimurium strain S520 chromosome, complete genome	Salmonella enterica subsp. enterica serovar Typhimurium	16085	56532	0.84	0	1	5038289	CP061119.1
Select seq CP082391.1	Salmonella enterica subsp. enterica serovar 4,[5],12:i:- strain FSIS1700433 chromosome, complete genome	Salmonella enterica subsp. enterica serovar 4,[5],12:i:-	16085	56532	0.84	0	1	5046833	CP082391.1
Select seq CP091560.1	Salmonella enterica strain 179 chromosome, complete genome	Salmonella enterica	16085	56531	0.84	0	1	4988055	CP091560.1
Select seq CP082696.1	Salmonella enterica subsp. enterica serovar 4,[5],12:i:- strain CVM N18S0173 chromosome, complete genome	Salmonella enterica subsp. enterica serovar 4,[5],12:i:-	16085	56532	0.84	0	1	5073615	CP082696.1
Select seq CP082417.1	Salmonella enterica subsp. enterica serovar 4,[5],12:i:- strain FSIS11704067 chromosome, complete genome	Salmonella enterica subsp. enterica serovar 4,[5],12:i:-	16085	44414	0.55	0	1	5010982	CP082417.1
Select seq CP082518.1	Salmonella enterica subsp. enterica serovar 4,[5],12:i:- strain FSIS1605910 chromosome, complete genome	Salmonella enterica subsp. enterica serovar 4,[5],12:i:-	16085	56519	0.84	0	1	4918054	CP082518.1
Select seq CP149179.1	Salmonella enterica subsp. enterica serovar 4,[5],12:i:- strain Z1323SSL0050 chromosome, complete genome	Salmonella enterica subsp. enterica serovar 4,[5],12:i:-	16085	56532	0.84	0	1	4919935	CP149179.1
Select seq AP023311.1	Salmonella enterica subsp. enterica serovar 4,[5],12:i:- L-4596 DNA, complete genome	Salmonella enterica subsp. enterica serovar 4,[5],12:i:-	16085	51787	0.55	0	1	4915174	AP023311.1
Select seq CP149185.1	Salmonella enterica subsp. enterica serovar 4,[5],12:i:- strain Z1323SSL0048 chromosome, complete genome	Salmonella enterica subsp. enterica serovar 4,[5],12:i:-	16085	56532	0.84	0	1	4988025	CP149185.1
Select seq CP039564.1	Salmonella enterica subsp. enterica serovar 1,4,[5],12:i:- strain PNCS014848 chromosome, complete genome	Salmonella enterica subsp. enterica serovar 1,4,[5],12:i:-	16085	56532	0.84	0	1	4996602	CP039564.1
Select seq CP082384.1	Salmonella enterica subsp. enterica serovar 4,[5],12:i:- strain FSIS1701601 chromosome, complete genome	Salmonella enterica subsp. enterica serovar 4,[5],12:i:-	16085	56532	0.84	0	1	4998621	CP082384.1
Select seq CP100715.1	Salmonella enterica subsp. enterica serovar Typhimurium strain R17.5474 chromosome, complete genome	Salmonella enterica subsp. enterica serovar Typhimurium	16085	56531	0.84	0	1	4955572	CP100715.1
Select seq CP065066.1	Salmonella enterica subsp. enterica strain 1-E6 chromosome, complete genome	Salmonella enterica subsp. enterica	16085	140900	0.84	0	1	5280279	CP065066.1
Select seq CP029567.1	Salmonella enterica subsp. enterica serovar Typhimurium strain DA34821 chromosome, complete genome	Salmonella enterica subsp. enterica serovar Typhimurium	16085	59903	1	0	1	4900176	CP029567.1
Select seq CP047537.1	Salmonella enterica subsp. enterica serovar Typhimurium strain SJTUF10405 chromosome, complete genome	Salmonella enterica subsp. enterica serovar Typhimurium	16085	96545	1	0	1	4917130	CP047537.1
Select seq CP082609.1	Salmonella enterica subsp. enterica serovar 4,12:i:- strain CVM N17S056 isolate 17IA01GT15-S H2 chromosome, complete genome	Salmonella enterica subsp. enterica serovar 4,12:i:-	16085	56532	0.84	0	1	4999760	CP082609.1
Select seq CP149136.1	Salmonella enterica subsp. enterica serovar 4,[5],12:i:- strain Z1323SSL0064 chromosome, complete genome	Salmonella enterica subsp. enterica serovar 4,[5],12:i:-	16085	56532	0.84	0	1	4990955	CP149136.1
Select seq CP047550.1	Salmonella enterica subsp. enterica serovar Typhimurium strain SJTUF10057 chromosome, complete genome	Salmonella enterica subsp. enterica serovar Typhimurium	16085	67212	1	0	1	4996934	CP047550.1
Select seq CP082376.1	Salmonella enterica subsp. enterica serovar 4,[5],12:i:- strain FSIS1702343 chromosome, complete genome	Salmonella enterica subsp. enterica serovar 4,[5],12:i:-	16085	56532	0.84	0	1	4867843	CP082376.1
Select seq CP047555.1	Salmonella enterica subsp. enterica serovar Typhimurium strain SJTUF10112 chromosome, complete genome	Salmonella enterica subsp. enterica serovar Typhimurium	16085	67217	1	0	1	4997304	CP047555.1
Select seq CP039607.1	Salmonella enterica subsp. enterica serovar 1,4,[5],12:i:- strain PNCS014873 chromosome, complete genome	Salmonella enterica subsp. enterica serovar 1,4,[5],12:i:-	16085	56532	0.84	0	1	4999790	CP039607.1
Select seq CP149187.1	Salmonella enterica subsp. enterica serovar 4,[5],12:i:- strain Z1323SSL0020 chromosome, complete genome	Salmonella enterica subsp. enterica serovar 4,[5],12:i:-	16085	56531	0.84	0	1	4981480	CP149187.1
Select seq CP149163.1	Salmonella enterica subsp. enterica serovar 4,[5],12:i:- strain Z1323SSL0054 chromosome, complete genome	Salmonella enterica subsp. enterica serovar 4,[5],12:i:-	16085	56532	0.84	0	1	4990771	CP149163.1
Select seq CP040686.1	Salmonella enterica subsp. enterica serovar 4,[5],12:i:- strain USDA15WA-1 chromosome, complete genome	Salmonella enterica subsp. enterica serovar 4,[5],12:i:-	16085	56532	0.84	0	1	5031277	CP040686.1
Select seq CP147536.1	Escherichia coli strain GN03551 plasmid unnamed1, complete sequence	Escherichia coli	16085	69246	0.46	0	1	128727	CP147536.1
Select seq CP123680.1	Salmonella enterica subsp. enterica serovar 4,[5],12:i:- strain FSIS11922707 chromosome, complete genome	Salmonella enterica subsp. enterica serovar 4,[5],12:i:-	16085	56017	0.84	0	1	4998225	CP123680.1
Select seq CP098834.1	Salmonella enterica subsp. enterica serovar Typhimurium strain GD19PS1 chromosome, complete genome	Salmonella enterica subsp. enterica serovar Typhimurium	16085	44412	0.55	0	1	4963890	CP098834.1
Select seq CP082475.1	Salmonella enterica subsp. enterica serovar 4,[5],12:i:- strain FSIS1607294 chromosome, complete genome	Salmonella enterica subsp. enterica serovar 4,[5],12:i:-	16085	56532	0.84	0	1	5001350	CP082475.1
Select seq HG931185.1	Salmonella enterica subsp. enterica serovar Typhimurium var. monophasic 4,[5],12:i:-, resistance region, strain 07-2006	Salmonella enterica subsp. enterica serovar Typhimurium var. monophasic 4,[5],12:i:-	16085	42523	0.49	0	1	32685	HG931185.1
Select seq AP023294.1	Salmonella enterica subsp. enterica serovar 4,[5],12:i:- L-4261 DNA, complete genome	Salmonella enterica subsp. enterica serovar 4,[5],12:i:-	16085	44414	0.55	0	1	4915346	AP023294.1
Select seq KJ999732.1	Salmonella enterica subsp. enterica serovar 4,5:i:- strain VAR-2009/08643/1 fljBA operon flanking sequence	Salmonella enterica subsp. enterica serovar 4,5:i:-	16085	70471	0.98	0	1	83173	KJ999732.1
Select seq CP149275.1	Salmonella enterica subsp. enterica serovar 4,[5],12:i:- strain Z1322HSL0029 chromosome, complete genome	Salmonella enterica subsp. enterica serovar 4,[5],12:i:-	16085	49164	0.84	0	1	4995845	CP149275.1
Select seq CP047544.1	Salmonella enterica subsp. enterica serovar Typhimurium strain SJTUF10250 chromosome, complete genome	Salmonella enterica subsp. enterica serovar Typhimurium	16085	67266	1	0	1	5028175	CP047544.1
Select seq CP123703.1	Salmonella enterica subsp. enterica serovar 4,[5],12:i:- strain FSIS11920112 chromosome, complete genome	Salmonella enterica subsp. enterica serovar 4,[5],12:i:-	16085	56532	0.84	0	1	4997843	CP123703.1
Select seq CP116042.1	Salmonella enterica subsp. enterica serovar 1,4,[5],12:i:- strain BL708 chromosome, complete genome	Salmonella enterica subsp. enterica serovar 1,4,[5],12:i:-	16085	56532	0.84	0	1	4998532	CP116042.1
Select seq CP149150.1	Salmonella enterica subsp. enterica serovar 4,[5],12:i:- strain Z1323SSL0059 chromosome, complete genome	Salmonella enterica subsp. enterica serovar 4,[5],12:i:-	16085	56532	0.84	0	1	4988414	CP149150.1
Select seq CP047527.1	Salmonella enterica subsp. enterica serovar Typhimurium strain SJTUF10648 chromosome, complete genome	Salmonella enterica subsp. enterica serovar Typhimurium	16085	67271	1	0	1	4997397	CP047527.1
Select seq CP149196.1	Salmonella enterica subsp. enterica serovar 4,[5],12:i:- strain Z1323SSL0016 chromosome, complete genome	Salmonella enterica subsp. enterica serovar 4,[5],12:i:-	16085	56531	0.84	0	1	4981734	CP149196.1
Select seq LN999997.1	Salmonella enterica subsp. enterica serovar Typhimurium isolate SO4698-09 genome assembly, chromosome: I	Salmonella enterica subsp. enterica serovar Typhimurium	16085	56536	0.84	0	1	5037238	LN999997.1
Select seq CP149240.1	Salmonella enterica subsp. enterica serovar 4,[5],12:i:- strain Z1322HSL0070 chromosome, complete genome	Salmonella enterica subsp. enterica serovar 4,[5],12:i:-	16085	56525	0.84	0	1	4986166	CP149240.1
Select seq CP085987.1	Salmonella enterica strain SZL 38 chromosome, complete genome	Salmonella enterica	16085	72619	0.95	0	1	5052615	CP085987.1
Select seq AP023289.1	Salmonella enterica subsp. enterica serovar 4,[5],12:i:- L-3837 DNA, complete genome	Salmonella enterica subsp. enterica serovar 4,[5],12:i:-	16085	56532	0.84	0	1	4998784	AP023289.1
Select seq CP149285.1	Salmonella enterica subsp. enterica serovar 4,[5],12:i:- strain Z1322HSL0011 chromosome, complete genome	Salmonella enterica subsp. enterica serovar 4,[5],12:i:-	16085	49164	0.84	0	1	4994589	CP149285.1
Select seq AP023303.1	Salmonella enterica subsp. enterica serovar 4,[5],12:i:- L-4526 DNA, complete genome	Salmonella enterica subsp. enterica serovar 4,[5],12:i:-	16085	85822	0.84	0	1	5015241	AP023303.1
Select seq OU015342.1	Salmonella enterica subsp. enterica serovar Typhimurium strain AUSMDU00007171 genome assembly, chromosome: C1	Salmonella enterica subsp. enterica serovar Typhimurium	16085	56536	0.84	0	1	4997841	OU015342.1
Select seq AP023300.1	Salmonella enterica subsp. enterica serovar 4,[5],12:i:- L-4445 DNA, complete genome	Salmonella enterica subsp. enterica serovar 4,[5],12:i:-	16085	44414	0.55	0	1	4916896	AP023300.1
Select seq CP149221.1	Salmonella enterica subsp. enterica serovar 4,[5],12:i:- strain Z1323HSL0018 chromosome, complete genome	Salmonella enterica subsp. enterica serovar 4,[5],12:i:-	16085	71280	0.84	0	1	4916937	CP149221.1
Select seq CP091542.1	Salmonella enterica subsp. enterica serovar Typhimurium strain S58L2 chromosome, complete genome	Salmonella enterica subsp. enterica serovar Typhimurium	16085	49159	0.84	0	1	5012649	CP091542.1
Select seq CP082650.1	Salmonella enterica subsp. enterica serovar 4,[5],12:i:- strain CVM N16S144 chromosome, complete genome	Salmonella enterica subsp. enterica serovar 4,[5],12:i:-	16085	56532	0.84	0	1	4998648	CP082650.1
Select seq CP047553.1	Salmonella enterica subsp. enterica serovar Typhimurium strain SJTUF10231 chromosome, complete genome	Salmonella enterica subsp. enterica serovar Typhimurium	16085	67271	1	0	1	4996725	CP047553.1
Select seq CP149192.1	Salmonella enterica subsp. enterica serovar 4,[5],12:i:- strain Z1323SSL0018 chromosome, complete genome	Salmonella enterica subsp. enterica serovar 4,[5],12:i:-	16085	56531	0.84	0	1	4981740	CP149192.1
Select seq CP117370.1	Salmonella enterica subsp. enterica serovar 4,[5],12:i:- strain RM054 chromosome, complete genome	Salmonella enterica subsp. enterica serovar 4,[5],12:i:-	16085	56532	0.84	0	1	4998883	CP117370.1
Select seq CP085699.1	Salmonella enterica subsp. enterica serovar Typhimurium strain S29 chromosome, complete genome	Salmonella enterica subsp. enterica serovar Typhimurium	16085	63904	0.84	0	1	5004066	CP085699.1
Select seq CP050753.1	Salmonella enterica subsp. enterica serovar Typhimurium strain ST45 chromosome, complete genome	Salmonella enterica subsp. enterica serovar Typhimurium	16085	63250	0.93	0	1	4995493	CP050753.1
Select seq CP019649.1	Salmonella enterica subsp. enterica serovar Typhimurium var. monophasic 4,5,12:i:- strain TW-Stm6 chromosome, complete genome	Salmonella enterica subsp. enterica serovar Typhimurium var. monophasic 4,5,12:i:-	16085	56532	0.84	0	1	4999862	CP019649.1
Select seq CP149140.1	Salmonella enterica subsp. enterica serovar 4,[5],12:i:- strain Z1323SSL0063 chromosome, complete genome	Salmonella enterica subsp. enterica serovar 4,[5],12:i:-	16085	56532	0.84	0	1	4991154	CP149140.1
Select seq CP101379.1	Salmonella enterica strain SC2016290 chromosome, complete genome	Salmonella enterica	16085	56532	0.84	0	1	4999786	CP101379.1
Select seq CP036174.1	Salmonella enterica subsp. enterica serovar 4,[5],12:i:- strain PNCS009777 chromosome, complete genome	Salmonella enterica subsp. enterica serovar 4,[5],12:i:-	16085	65177	0.95	0	1	4981102	CP036174.1
Select seq CP082608.1	Salmonella enterica subsp. enterica serovar 4,[5],12:i:- strain CVM N17S107 isolate 17LA02GT01-S chromosome, complete genome	Salmonella enterica subsp. enterica serovar 4,[5],12:i:-	16085	56532	0.84	0	1	4919556	CP082608.1
Select seq CP101382.1	Salmonella enterica strain SC2017030 chromosome, complete genome	Salmonella enterica	16085	56531	0.84	0	1	4958087	CP101382.1
Select seq AP023319.1	Salmonella enterica subsp. enterica serovar 4,[5],12:i:- L-4741 DNA, complete genome	Salmonella enterica subsp. enterica serovar 4,[5],12:i:-	16085	44414	0.55	0	1	4957296	AP023319.1
Select seq CP149237.1	Salmonella enterica subsp. enterica serovar 4,[5],12:i:- strain Z1323HSL0005 chromosome, complete genome	Salmonella enterica subsp. enterica serovar 4,[5],12:i:-	16085	56525	0.84	0	1	4981718	CP149237.1
Select seq CP140755.1	Salmonella enterica subsp. enterica serovar 1,4,[5],12:i:- strain PNCS017412 chromosome, complete genome	Salmonella enterica subsp. enterica serovar 1,4,[5],12:i:-	16085	56532	0.84	0	1	5029904	CP140755.1
Select seq CP047542.1	Salmonella enterica subsp. enterica serovar Typhimurium strain SJTUF10330 chromosome, complete genome	Salmonella enterica subsp. enterica serovar Typhimurium	16085	67271	1	0	1	4998888	CP047542.1
Select seq CP082496.1	Salmonella enterica subsp. enterica serovar 4,[5],12:i:- strain FSIS1607481 chromosome, complete genome	Salmonella enterica subsp. enterica serovar 4,[5],12:i:-	16085	56527	0.84	0	1	5029960	CP082496.1
Select seq CP149283.1	Salmonella enterica subsp. enterica serovar 4,[5],12:i:- strain Z1322HSL0022 chromosome, complete genome	Salmonella enterica subsp. enterica serovar 4,[5],12:i:-	16085	56532	0.84	0	1	5030067	CP149283.1
Select seq CP090529.1	Salmonella enterica strain 2008079-SE chromosome, complete genome	Salmonella enterica	16085	74607	1	0	1	4976978	CP090529.1
Select seq CP045947.1	Salmonella enterica subsp. enterica serovar Typhimurium strain AUSMDU00010530 chromosome, complete genome	Salmonella enterica subsp. enterica serovar Typhimurium	16085	56532	0.84	0	1	4964749	CP045947.1
Select seq CP037881.1	Salmonella enterica subsp. enterica serovar 4,[5],12:i:- strain PNCS009991 chromosome, complete genome	Salmonella enterica subsp. enterica serovar 4,[5],12:i:-	16085	56532	0.84	0	1	5036850	CP037881.1
Select seq CP149194.1	Salmonella enterica subsp. enterica serovar 4,[5],12:i:- strain Z1323SSL0017 chromosome, complete genome	Salmonella enterica subsp. enterica serovar 4,[5],12:i:-	16085	56531	0.84	0	1	4981534	CP149194.1
Select seq CP119478.1	Salmonella enterica subsp. enterica serovar 4,[5],12:i:- strain FSIS21925668 chromosome, complete genome	Salmonella enterica subsp. enterica serovar 4,[5],12:i:-	16085	56532	0.84	0	1	5071457	CP119478.1
Select seq CP149243.1	Salmonella enterica subsp. enterica serovar 4,[5],12:i:- strain Z1322HSL0066 chromosome, complete genome	Salmonella enterica subsp. enterica serovar 4,[5],12:i:-	16085	56525	0.84	0	1	4985992	CP149243.1
Select seq CP147533.1	Escherichia coli strain GN03139 plasmid unnamed1, complete sequence	Escherichia coli	16085	49637	0.46	0	1	105752	CP147533.1
Select seq CP104829.1	Salmonella enterica subsp. enterica serovar Typhimurium strain STMC058 chromosome, complete genome	Salmonella enterica subsp. enterica serovar Typhimurium	16079	49159	0.84	0	0.9999	4918080	CP104829.1

## Sheet: S4 SNP table
NCBI annotation pipeline	Serovar	SNP variant	Base change	Amino acid change	Patient ID	No. of isolates with SNP
Hypothetical gene, pgatmp_1143	Java	non-synonymous	T>G	Tyr60Asp	1	10
Hypothetical gene, pgaptmp_3925, sigma 54-interacting transcriptional regulator	Java	non-synonymous	G>A	Gly597Asp	1	10
pgaptmp_3925, sigma 54-interacting transcriptional regulator	Java	non-synonymous	T>C	Leu616Pro	1	3
yciA, acyl-CoA thioester hydrolase	Java	non-synonymous	C>T	Pro128Ser	1	2
rseB, sigma-E factor regulatory protein	Java	non-synonymous	A>G	Ser311Gly	1	1
ycdR, GntR family transcriptional regulator	Java	synonymous	C>T	Leu97Leu	1	1
sicP, chaperone	Java	truncation	G>A	Trp46*	1	1
prfA, peptide chain release factor 1	Java	non-synonymous	T>C	Phe227Leu	1	1
moaB, molybdenum cofactor biosynthesis protein B	Java	non-synonymous	G>A	Ser67Asn	1	1
moaP, macrodomain Ori organization protein	Java	non-synonymous	A>G	Thr54Ala	1	1
recG, ATP-dependent DNA helicase	Java	synonymous	G>A	Leu522Leu	2	1
Hypothetical gene, uracil-xanthine permease family protein	Java	synonymous	T>C	Gly73Gly	2	1
bcsA, UDP-forming cellulose synthase catalytic subunit	Java	non-synonymous	C>T	Ala95Val	2	1
Non-coding	Java	non-coding	C>T		2	1
Hypothetical gene, PilN domain-containing protein	Java	non-synonymous	A>G	Gln13Arg	2	1
secY, preprotein translocase subunit	Java	non-synonymous	G>A	Arg311Gln	2	14
tldD, metalloprotease	Java	non-synonymous	A>G	Gln117Arg	2	1
tdcA, transcriptional regulator	Java	non-synonymous	T>C	Val198Ala	2	13
setB, sugar efflux transporter	Java	synonymous	A>G	Leu377Leu	2	11
Hypothetical gene, MarR family winged transcriptional regulator	Java	non-synonymous	G>A	Val142Ile	2	11
Hypothetical gene, hydrogenase expression/formation domain protein	Java	synonymous	T>C	Ser229Ser	2	13
ptsG, PTS glucose transporter subunit IIBC	Java	non-synonymous	A>G	Ser70Gly	2	1
Hypothetical gene, dimethyl sulfoxide reductase anchor subunit family protein	Java	non-synonymous	C>T	Ala93Val	2	14
potI, putrescine ABC transporter permease	Java	synonymous	C>T	Leu28Leu	2	14
sfmF, fimbria assembly protein	Java	non-synonymous	G>A	Gly136Asp	2	14
cnoX, chaperedoxin	Java	non-synonymous	G>A	Ala199Thr	2	14
Non-coding	Java	non-coding	A>G		2	1
rpoB, DNA-directed RNA polymerase subunit beta	Java	non-synonymous	C>T	Pro376Leu	2	11
hslU, hslU-hslV peptidase ATPase subunit	Java	non-synonymous	G>A	Gly183Ser	2	1
bigA, autotransporter adhesin	Infantis	non-synonymous	A>T	Glu133Asp	3	2
hilA, transcriptional regulator	Infantis	non-synonymous	A>G	Asn534Ser	3	1
ompS1, porin	Infantis	non-synonymous	C>T	Leu32Phe	3	1
tldD, metalloprotease	Enteritidis	non-synonymous	G>T	Glu287Asp	5	1
rcnA, nickel/cobalt efflux protein	Enteritidis	truncation	G>A	Trp104*	5	1
dnaJ, molecular chaperone	Enteritidis	non-synonymous	C>T	Pro333Leu	5	2
rcsC, two-component system sensor histidine kinase	Anatum	truncation	C>T	Gln642*	7	1
adhE, bifunctional acetaldehyde-CoA/alcohol dehydrogenase	Anatum	synonymous	G>T	Val502Val	7	1
ftsK, DNA translocase	Enteritidis	non-synonymous	G>T	Val536Leu	8	1

## Sheet: S4 SNP confidence
POS	PRODUCT	REF	ALT	EVIDENCE	Patient_ID	Isolate_ID	Total_Depth	ALT_Count	REF_Count	ALT_Frequency	Is_High_Confidence
1165520	hypothetical gene, pgatmp_1143	T	G	G:27 T:0	1	4	27	27	0	1	TRUE
1165520	hypothetical gene, pgatmp_1143	T	G	G:29 T:1	1	5	30	29	1	0.966667	TRUE
1165520	hypothetical gene, pgatmp_1143	T	G	G:37 T:0	1	12	37	37	0	1	TRUE
1165520	hypothetical gene, pgatmp_1143	T	G	G:39 T:0	1	15	39	39	0	1	TRUE
1165520	hypothetical gene, pgatmp_1143	T	G	G:30 T:2	1	16	32	30	2	0.9375	TRUE
1165520	hypothetical gene, pgatmp_1143	T	G	G:44 T:0	1	14	44	44	0	1	TRUE
1165520	hypothetical gene, pgatmp_1143	T	G	G:62 T:0	1	25	62	62	0	1	TRUE
1165520	hypothetical gene, pgatmp_1143	T	G	G:54 T:0	1	22	54	54	0	1	TRUE
1165520	hypothetical gene, pgatmp_1143	T	G	G:59 T:1	1	23	60	59	1	0.983333	TRUE
1165520	hypothetical gene, pgatmp_1143	T	G	G:24 T:0	1	20	24	24	0	1	TRUE
4018459	hypothetical gene, pgatmp_3925	A	G	G:75 A:0	1	4	75	75	0	1	TRUE
4018459	hypothetical gene, pgatmp_3925	A	G	G:75 A:0	1	5	75	75	0	1	TRUE
4018459	hypothetical gene, pgatmp_3925	A	G	G:82 A:1	1	23	83	82	1	0.987952	TRUE
4018516	hypothetical gene, pgatmp_3925	C	T	T:75 C:0	1	4	75	75	0	1	TRUE
4018516	hypothetical gene, pgatmp_3925	C	T	T:78 C:0	1	5	78	78	0	1	TRUE
4018516	hypothetical gene, pgatmp_3925	C	T	T:89 C:0	1	12	89	89	0	1	TRUE
4018516	hypothetical gene, pgatmp_3925	C	T	T:61 C:0	1	15	61	61	0	1	TRUE
4018516	hypothetical gene, pgatmp_3925	C	T	T:62 C:1	1	16	63	62	1	0.984127	TRUE
4018516	hypothetical gene, pgatmp_3925	C	T	T:71 C:0	1	14	71	71	0	1	TRUE
4018516	hypothetical gene, pgatmp_3925	C	T	T:86 C:0	1	25	86	86	0	1	TRUE
4018516	hypothetical gene, pgatmp_3925	C	T	T:85 C:0	1	22	85	85	0	1	TRUE
4018516	hypothetical gene, pgatmp_3925	C	T	T:59 C:1	1	23	60	59	1	0.983333	TRUE
4018516	hypothetical gene, pgatmp_3925	C	T	T:65 C:0	1	20	65	65	0	1	TRUE
2194732	yciA	G	A	A:43 G:0	1	6	43	43	0	1	TRUE
2194732	yciA	G	A	A:35 G:3	1	13	38	35	3	0.921053	TRUE
1259376	rseB	A	G	G:61 A:0	1	25	61	61	0	1	TRUE
2337698	yciR	C	T	T:49 C:0	1	18	49	49	0	1	TRUE
1007707	sicP	G	A	A:16 G:0	1	15	16	16	0	1	TRUE
2151809	prfA	T	C	C:44 T:2	1	15	46	44	2	0.956522	TRUE
2151999	prfA	A	G	G:56 A:0	1	12	56	56	0	1	TRUE
2151999	prfA	A	G	G:55 A:0	1	14	55	55	0	1	TRUE
2151999	prfA	A	G	G:75 A:0	1	22	75	75	0	1	TRUE
3105889	moaB	C	T	T:57 C:0	1	15	57	57	0	1	TRUE
4690129	moaP	T	C	C:54 T:0	1	20	54	54	0	1	TRUE
105760	recG	C	T	T:60 C:6	1	13	66	60	6	0.909091	TRUE
224107	Hypothetical gene, uracil-xanthine permase family protein	T	C	C:58 T:0	2	19	58	58	0	1	TRUE
238616	bcsA	C	T	T:56 C:0	2	19	56	56	0	1	TRUE
364934	Non-coding	A	G	G:36 A:0	2	19	36	36	0	1	TRUE
389465	Hypo_343	A	G	G:74 A:0	2	19	74	74	0	1	TRUE
448012	secY	G	A	A:33 G:0	2	10	33	33	0	1	TRUE
448012	secY	G	A	A:28 G:0	2	1	28	28	0	1	TRUE
448012	secY	G	A	A:36 G:3	2	3	39	36	3	0.923077	TRUE
448012	secY	G	A	A:41 G:0	2	4	41	41	0	1	TRUE
448012	secY	G	A	A:59 G:0	2	5	59	59	0	1	TRUE
448012	secY	G	A	A:33 G:0	2	6	33	33	0	1	TRUE
448012	secY	G	A	A:35 G:0	2	7	35	35	0	1	TRUE
448012	secY	G	A	A:83 G:0	2	8	83	83	0	1	TRUE
448012	secY	G	A	A:42 G:0	2	9	42	42	0	1	TRUE
448012	secY	G	A	A:19 G:0	2	12	19	19	0	1	TRUE
448012	secY	G	A	A:48 G:0	2	13	48	48	0	1	TRUE
448012	secY	G	A	A:21 G:0	2	15	21	21	0	1	TRUE
448012	secY	G	A	A:29 G:0	2	19	29	29	0	1	TRUE
498868	tldD	A	G	G:61 A:0	2	19	61	61	0	1	TRUE
619790	tdcA	T	C	C:32 T:3	2	13	35	32	3	0.914286	TRUE
627799	tdcA	C	T	T:14 C:0	2	10	14	14	0	1	TRUE
627799	tdcA	C	T	T:11 C:0	2	1	11	11	0	1	TRUE
627799	tdcA	C	T	T:22 C:0	2	3	22	22	0	1	TRUE
627799	tdcA	C	T	T:12 C:0	2	4	12	12	0	1	TRUE
627799	tdcA	C	T	T:20 C:0	2	5	20	20	0	1	TRUE
627799	tdcA	C	T	T:11 C:0	2	6	11	11	0	1	TRUE
627799	tdcA	C	T	T:14 C:0	2	7	14	14	0	1	TRUE
627799	tdcA	C	T	T:80 C:0	2	8	80	80	0	1	TRUE
627799	tdcA	C	T	T:17 C:0	2	9	17	17	0	1	TRUE
627799	tdcA	C	T	T:12 C:0	2	12	12	12	0	1	TRUE
627799	tdcA	C	T	T:10 C:0	2	15	10	10	0	1	TRUE
627799	tdcA	C	T	T:18 C:0	2	19	18	18	0	1	TRUE
1658795	setB	T	C	C:20 T:0	2	10	20	20	0	1	TRUE
1658795	setB	T	C	C:31 T:0	2	1	31	31	0	1	TRUE
1658795	setB	T	C	C:49 T:2	2	3	51	49	2	0.960784	TRUE
1658795	setB	T	C	C:43 T:0	2	4	43	43	0	1	TRUE
1658795	setB	T	C	C:48 T:0	2	5	48	48	0	1	TRUE
1658795	setB	T	C	C:38 T:0	2	6	38	38	0	1	TRUE
1658795	setB	T	C	C:36 T:0	2	7	36	36	0	1	TRUE
1658795	setB	T	C	C:96 T:1	2	8	97	96	1	0.989691	TRUE
1658795	setB	T	C	C:61 T:0	2	9	61	61	0	1	TRUE
1658795	setB	T	C	C:18 T:0	2	12	18	18	0	1	TRUE
1658795	setB	T	C	C:32 T:0	2	15	32	32	0	1	TRUE
2375311	Hypothetical gene, MarR family winged transcriptional regulator	C	T	T:43 C:0	2	10	43	43	0	1	TRUE
2375311	Hypothetical gene, MarR family winged transcriptional regulator	C	T	T:38 C:0	2	1	38	38	0	1	TRUE
2375311	Hypothetical gene, MarR family winged transcriptional regulator	C	T	T:42 C:1	2	3	43	42	1	0.976744	TRUE
2375311	Hypothetical gene, MarR family winged transcriptional regulator	C	T	T:38 C:0	2	4	38	38	0	1	TRUE
2375311	Hypothetical gene, MarR family winged transcriptional regulator	C	T	T:54 C:0	2	5	54	54	0	1	TRUE
2375311	Hypothetical gene, MarR family winged transcriptional regulator	C	T	T:49 C:0	2	6	49	49	0	1	TRUE
2375311	Hypothetical gene, MarR family winged transcriptional regulator	C	T	T:28 C:1	2	7	29	28	1	0.965517	TRUE
2375311	Hypothetical gene, MarR family winged transcriptional regulator	C	T	T:67 C:0	2	8	67	67	0	1	TRUE
2375311	Hypothetical gene, MarR family winged transcriptional regulator	C	T	T:57 C:0	2	9	57	57	0	1	TRUE
2375311	Hypothetical gene, MarR family winged transcriptional regulator	C	T	T:32 C:0	2	12	32	32	0	1	TRUE
2375311	Hypothetical gene, MarR family winged transcriptional regulator	C	T	T:29 C:0	2	15	29	29	0	1	TRUE
2390649	Hypothetical gene, hydrogenase expression/formation domain protien	T	C	C:30 T:1	2	10	31	30	1	0.967742	TRUE
2390649	Hypothetical gene, hydrogenase expression/formation domain protien	T	C	C:20 T:0	2	1	20	20	0	1	TRUE
2390649	Hypothetical gene, hydrogenase expression/formation domain protien	T	C	C:33 T:1	2	3	34	33	1	0.970588	TRUE
2390649	Hypothetical gene, hydrogenase expression/formation domain protien	T	C	C:42 T:0	2	4	42	42	0	1	TRUE
2390649	Hypothetical gene, hydrogenase expression/formation domain protien	T	C	C:34 T:0	2	5	34	34	0	1	TRUE
2390649	Hypothetical gene, hydrogenase expression/formation domain protien	T	C	C:43 T:0	2	6	43	43	0	1	TRUE
2390649	Hypothetical gene, hydrogenase expression/formation domain protien	T	C	C:28 T:0	2	7	28	28	0	1	TRUE
2390649	Hypothetical gene, hydrogenase expression/formation domain protien	T	C	C:74 T:0	2	8	74	74	0	1	TRUE
2390649	Hypothetical gene, hydrogenase expression/formation domain protien	T	C	C:27 T:0	2	9	27	27	0	1	TRUE
2390649	Hypothetical gene, hydrogenase expression/formation domain protien	T	C	C:25 T:0	2	12	25	25	0	1	TRUE
2390649	Hypothetical gene, hydrogenase expression/formation domain protien	T	C	C:16 T:0	2	13	16	16	0	1	TRUE
2390649	Hypothetical gene, hydrogenase expression/formation domain protien	T	C	C:18 T:0	2	15	18	18	0	1	TRUE
2390649	Hypothetical gene, hydrogenase expression/formation domain protien	T	C	C:33 T:0	2	19	33	33	0	1	TRUE
2716374	ptsG	T	C	C:56 T:5	2	13	61	56	5	0.918033	TRUE
2907880	Hypothetical gene, dimethyl sulfoxide reductase anchor subunit family protein	G	A	A:70 G:1	2	10	71	70	1	0.985915	TRUE
2907880	Hypothetical gene, dimethyl sulfoxide reductase anchor subunit family protein	G	A	A:38 G:0	2	1	38	38	0	1	TRUE
2907880	Hypothetical gene, dimethyl sulfoxide reductase anchor subunit family protein	G	A	A:66 G:1	2	3	67	66	1	0.985075	TRUE
2907880	Hypothetical gene, dimethyl sulfoxide reductase anchor subunit family protein	G	A	A:62 G:0	2	4	62	62	0	1	TRUE
2907880	Hypothetical gene, dimethyl sulfoxide reductase anchor subunit family protein	G	A	A:65 G:0	2	5	65	65	0	1	TRUE
2907880	Hypothetical gene, dimethyl sulfoxide reductase anchor subunit family protein	G	A	A:48 G:1	2	6	49	48	1	0.979592	TRUE
2907880	Hypothetical gene, dimethyl sulfoxide reductase anchor subunit family protein	G	A	A:60 G:0	2	7	60	60	0	1	TRUE
2907880	Hypothetical gene, dimethyl sulfoxide reductase anchor subunit family protein	G	A	A:79 G:0	2	8	79	79	0	1	TRUE
2907880	Hypothetical gene, dimethyl sulfoxide reductase anchor subunit family protein	G	A	A:69 G:0	2	9	69	69	0	1	TRUE
2907880	Hypothetical gene, dimethyl sulfoxide reductase anchor subunit family protein	G	A	A:24 G:0	2	12	24	24	0	1	TRUE
2907880	Hypothetical gene, dimethyl sulfoxide reductase anchor subunit family protein	G	A	A:62 G:0	2	13	62	62	0	1	TRUE
2907880	Hypothetical gene, dimethyl sulfoxide reductase anchor subunit family protein	G	A	A:45 G:0	2	15	45	45	0	1	TRUE
2907880	Hypothetical gene, dimethyl sulfoxide reductase anchor subunit family protein	G	A	A:40 G:0	2	19	40	40	0	1	TRUE
2961186	potI	G	A	A:55 G:2	2	10	57	55	2	0.964912	TRUE
2961186	potI	G	A	A:31 G:0	2	1	31	31	0	1	TRUE
2961186	potI	G	A	A:46 G:3	2	3	49	46	3	0.938776	TRUE
2961186	potI	G	A	A:63 G:0	2	4	63	63	0	1	TRUE
2961186	potI	G	A	A:67 G:0	2	5	67	67	0	1	TRUE
2961186	potI	G	A	A:62 G:0	2	6	62	62	0	1	TRUE
2961186	potI	G	A	A:36 G:0	2	7	36	36	0	1	TRUE
2961186	potI	G	A	A:76 G:0	2	8	76	76	0	1	TRUE
2961186	potI	G	A	A:54 G:0	2	9	54	54	0	1	TRUE
2961186	potI	G	A	A:22 G:0	2	12	22	22	0	1	TRUE
2961186	potI	G	A	A:47 G:0	2	13	47	47	0	1	TRUE
2961186	potI	G	A	A:59 G:0	2	15	59	59	0	1	TRUE
2961186	potI	G	A	A:42 G:0	2	19	42	42	0	1	TRUE
3302661	sfmF	C	T	T:47 C:1	2	10	48	47	1	0.979167	TRUE
3302661	sfmF	C	T	T:44 C:0	2	1	44	44	0	1	TRUE
3302661	sfmF	C	T	T:71 C:3	2	3	74	71	3	0.959459	TRUE
3302661	sfmF	C	T	T:54 C:0	2	4	54	54	0	1	TRUE
3302661	sfmF	C	T	T:71 C:0	2	5	71	71	0	1	TRUE
3302661	sfmF	C	T	T:45 C:0	2	6	45	45	0	1	TRUE
3302661	sfmF	C	T	T:71 C:0	2	7	71	71	0	1	TRUE
3302661	sfmF	C	T	T:72 C:0	2	8	72	72	0	1	TRUE
3302661	sfmF	C	T	T:50 C:0	2	9	50	50	0	1	TRUE
3302661	sfmF	C	T	T:38 C:0	2	12	38	38	0	1	TRUE
3302661	sfmF	C	T	T:42 C:0	2	13	42	42	0	1	TRUE
3302661	sfmF	C	T	T:47 C:0	2	15	47	47	0	1	TRUE
3302661	sfmF	C	T	T:46 C:0	2	19	46	46	0	1	TRUE
3348459	cnoX	G	A	A:44 G:2	2	10	46	44	2	0.956522	TRUE
3348459	cnoX	G	A	A:39 G:0	2	1	39	39	0	1	TRUE
3348459	cnoX	G	A	A:74 G:1	2	3	75	74	1	0.986667	TRUE
3348459	cnoX	G	A	A:68 G:0	2	4	68	68	0	1	TRUE
3348459	cnoX	G	A	A:77 G:0	2	5	77	77	0	1	TRUE
3348459	cnoX	G	A	A:46 G:0	2	6	46	46	0	1	TRUE
3348459	cnoX	G	A	A:51 G:0	2	7	51	51	0	1	TRUE
3348459	cnoX	G	A	A:72 G:0	2	8	72	72	0	1	TRUE
3348459	cnoX	G	A	A:61 G:0	2	9	61	61	0	1	TRUE
3348459	cnoX	G	A	A:34 G:0	2	12	34	34	0	1	TRUE
3348459	cnoX	G	A	A:39 G:0	2	13	39	39	0	1	TRUE
3348459	cnoX	G	A	A:48 G:0	2	15	48	48	0	1	TRUE
3348459	cnoX	G	A	A:59 G:0	2	19	59	59	0	1	TRUE
3831410	Non-coding	C	T	T:10 C:0	2	19	10	10	0	1	TRUE
4381614	rpoB	G	A	A:73 G:1	2	10	74	73	1	0.986486	TRUE
4381614	rpoB	G	A	A:62 G:0	2	1	62	62	0	1	TRUE
4381614	rpoB	G	A	A:102 G:4	2	3	106	102	4	0.962264	TRUE
4381614	rpoB	G	A	A:79 G:0	2	4	79	79	0	1	TRUE
4381614	rpoB	G	A	A:99 G:0	2	5	99	99	0	1	TRUE
4381614	rpoB	G	A	A:90 G:0	2	6	90	90	0	1	TRUE
4381614	rpoB	G	A	A:69 G:1	2	7	70	69	1	0.985714	TRUE
4381614	rpoB	G	A	A:89 G:1	2	8	90	89	1	0.988889	TRUE
4381614	rpoB	G	A	A:92 G:0	2	9	92	92	0	1	TRUE
4381614	rpoB	G	A	A:51 G:1	2	12	52	51	1	0.980769	TRUE
4381614	rpoB	G	A	A:51 G:0	2	15	51	51	0	1	TRUE
4448804	hslU	G	A	A:30 G:0	2	19	30	30	0	1	TRUE
1906318	ompS1	G	A	A:41 G:0	3	1	41	41	0	1	TRUE
407020	bigA	T	A	A:19 T:0	3	10	19	19	0	1	TRUE
1039275	hilA	T	C	C:98 T:2	3	14	100	98	2	0.98	TRUE
502845	tldD	G	T	T:49 G:2	5	3	51	49	2	0.960784	TRUE
846347	rcnA	C	T	T:64 C:0	5	5	64	64	0	1	TRUE
3905116	dnaJ	G	A	A:54 G:0	5	6	54	54	0	1	TRUE
3905116	dnaJ	G	A	A:56 G:2	5	8	58	56	2	0.965517	TRUE
2080250	adhE	C	A	A:28 C:2	7	17	30	28	2	0.933333	TRUE
2965035	ftsK	C	A	A:35 C:0	8	20	35	35	0	1	TRUE
1543015	T	C	T:34 C:0	rcsC	7	5	34	0	34	0	FALSE
